# Supplementary material for: Phylogenomic analysis of the Porphyromonas gingivalis - Porphyromonas gulae duo: approaches to the origin of periodontitis
Source: Front Microbiol. 2023 Jul 19;14:1226166. doi: 10.3389/fmicb.2023.1226166 (PMC10394638; doi:10.3389/fmicb.2023.1226166)
Supplement: Supplementary file 6 [file Table_1.XLSX]

## Sheet: Supplementary_Table_01
user_genome	Strain name	Marker lineage (CheckM)	Completeness	Contamination	Strain.heterogeneity	GTDB-TK classification	ANI95/MCL cluster
GCA_900157295.1	Porphyromonas gingivalis 11A	f__Porphyromonadaceae (UID2622)	99.92	0	0	d__Bacteria;p__Bacteroidota;c__Bacteroidia;o__Bacteroidales;f__Porphyromonadaceae;g__Porphyromonas;s__Porphyromonas gingivalis	1
GCA_900157285.1	Porphyromonas gingivalis 13_1	f__Porphyromonadaceae (UID2622)	99.92	0	0	d__Bacteria;p__Bacteroidota;c__Bacteroidia;o__Bacteroidales;f__Porphyromonadaceae;g__Porphyromonas;s__Porphyromonas gingivalis	1
GCA_021406785.1	Porphyromonas gingivalis 1436	f__Porphyromonadaceae (UID2622)	99.92	0	0	d__Bacteria;p__Bacteroidota;c__Bacteroidia;o__Bacteroidales;f__Porphyromonadaceae;g__Porphyromonas;s__Porphyromonas gingivalis	1
GCA_021406685.1	Porphyromonas gingivalis 1439	f__Porphyromonadaceae (UID2622)	99.92	0	0	d__Bacteria;p__Bacteroidota;c__Bacteroidia;o__Bacteroidales;f__Porphyromonadaceae;g__Porphyromonas;s__Porphyromonas gingivalis	1
GCA_900157245.1	Porphyromonas gingivalis 15_9	f__Porphyromonadaceae (UID2622)	99.86	0	0	d__Bacteria;p__Bacteroidota;c__Bacteroidia;o__Bacteroidales;f__Porphyromonadaceae;g__Porphyromonas;s__Porphyromonas gingivalis	1
GCA_021406845.1	Porphyromonas gingivalis 222	f__Porphyromonadaceae (UID2622)	99.92	0.31	0	d__Bacteria;p__Bacteroidota;c__Bacteroidia;o__Bacteroidales;f__Porphyromonadaceae;g__Porphyromonas;s__Porphyromonas gingivalis	1
GCA_900157215.1	Porphyromonas gingivalis 3_3	f__Porphyromonadaceae (UID2622)	99.61	0	0	d__Bacteria;p__Bacteroidota;c__Bacteroidia;o__Bacteroidales;f__Porphyromonadaceae;g__Porphyromonas;s__Porphyromonas gingivalis	1
GCA_001314265.1	Porphyromonas gingivalis 381	f__Porphyromonadaceae (UID2622)	99.82	0	0	d__Bacteria;p__Bacteroidota;c__Bacteroidia;o__Bacteroidales;f__Porphyromonadaceae;g__Porphyromonas;s__Porphyromonas gingivalis	1
GCA_003862255.1	Porphyromonas gingivalis 381OKJP	f__Porphyromonadaceae (UID2622)	99.92	0	0	d__Bacteria;p__Bacteroidota;c__Bacteroidia;o__Bacteroidales;f__Porphyromonadaceae;g__Porphyromonas;s__Porphyromonas gingivalis	1
GCA_900157325.1	Porphyromonas gingivalis 3A1	f__Porphyromonadaceae (UID2622)	99.92	0	0	d__Bacteria;p__Bacteroidota;c__Bacteroidia;o__Bacteroidales;f__Porphyromonadaceae;g__Porphyromonas;s__Porphyromonas gingivalis	1
GCA_900157225.1	Porphyromonas gingivalis 7BTORR	f__Porphyromonadaceae (UID2622)	99.92	0	0	d__Bacteria;p__Bacteroidota;c__Bacteroidia;o__Bacteroidales;f__Porphyromonadaceae;g__Porphyromonas;s__Porphyromonas gingivalis	1
GCA_900157275.1	Porphyromonas gingivalis 84_3	f__Porphyromonadaceae (UID2622)	99.29	0	0	d__Bacteria;p__Bacteroidota;c__Bacteroidia;o__Bacteroidales;f__Porphyromonadaceae;g__Porphyromonas;s__Porphyromonas gingivalis	1
GCA_001263815.1	Porphyromonas gingivalis A7436	f__Porphyromonadaceae (UID2622)	99.92	0	0	d__Bacteria;p__Bacteroidota;c__Bacteroidia;o__Bacteroidales;f__Porphyromonadaceae;g__Porphyromonas;s__Porphyromonas gingivalis	1
GCA_900157265.1	Porphyromonas gingivalis A7A1_28	f__Porphyromonadaceae (UID2622)	99.92	0	0	d__Bacteria;p__Bacteroidota;c__Bacteroidia;o__Bacteroidales;f__Porphyromonadaceae;g__Porphyromonas;s__Porphyromonas gingivalis	1
GCA_001444325.1	Porphyromonas gingivalis A7A1-28	f__Porphyromonadaceae (UID2622)	99.61	0	0	d__Bacteria;p__Bacteroidota;c__Bacteroidia;o__Bacteroidales;f__Porphyromonadaceae;g__Porphyromonas;s__Porphyromonas gingivalis	1
GCA_900157345.1	Porphyromonas gingivalis AFR5B1	f__Porphyromonadaceae (UID2622)	99.54	0	0	d__Bacteria;p__Bacteroidota;c__Bacteroidia;o__Bacteroidales;f__Porphyromonadaceae;g__Porphyromonas;s__Porphyromonas gingivalis	1
GCA_001274615.1	Porphyromonas gingivalis AJW4	f__Porphyromonadaceae (UID2622)	99.92	0	0	d__Bacteria;p__Bacteroidota;c__Bacteroidia;o__Bacteroidales;f__Porphyromonadaceae;g__Porphyromonas;s__Porphyromonas gingivalis	1
GCA_001297745.1	Porphyromonas gingivalis Ando	f__Porphyromonadaceae (UID2622)	99.45	0	0	d__Bacteria;p__Bacteroidota;c__Bacteroidia;o__Bacteroidales;f__Porphyromonadaceae;g__Porphyromonas;s__Porphyromonas gingivalis	1
GCA_000010505.1	Porphyromonas gingivalis ATCC 33277	f__Porphyromonadaceae (UID2622)	99.92	0	0	d__Bacteria;p__Bacteroidota;c__Bacteroidia;o__Bacteroidales;f__Porphyromonadaceae;g__Porphyromonas;s__Porphyromonas gingivalis	1
GCA_002892575.1	Porphyromonas gingivalis ATCC 33277	f__Porphyromonadaceae (UID2622)	99.92	0	0	d__Bacteria;p__Bacteroidota;c__Bacteroidia;o__Bacteroidales;f__Porphyromonadaceae;g__Porphyromonas;s__Porphyromonas gingivalis	1
GCA_900157255.1	Porphyromonas gingivalis ATCC 49417	f__Porphyromonadaceae (UID2622)	98.8	0.08	0	d__Bacteria;p__Bacteroidota;c__Bacteroidia;o__Bacteroidales;f__Porphyromonadaceae;g__Porphyromonas;s__Porphyromonas gingivalis	1
GCA_021406645.1	Porphyromonas gingivalis B158	f__Porphyromonadaceae (UID2622)	99.92	0	0	d__Bacteria;p__Bacteroidota;c__Bacteroidia;o__Bacteroidales;f__Porphyromonadaceae;g__Porphyromonas;s__Porphyromonas gingivalis	1
GCA_021406745.1	Porphyromonas gingivalis B42	f__Porphyromonadaceae (UID2622)	99.92	0	0	d__Bacteria;p__Bacteroidota;c__Bacteroidia;o__Bacteroidales;f__Porphyromonadaceae;g__Porphyromonas;s__Porphyromonas gingivalis	1
GCA_004214945.1	Porphyromonas gingivalis CP3	f__Porphyromonadaceae (UID2622)	99.92	0	0	d__Bacteria;p__Bacteroidota;c__Bacteroidia;o__Bacteroidales;f__Porphyromonadaceae;g__Porphyromonas;s__Porphyromonas gingivalis	1
GCA_021406795.1	Porphyromonas gingivalis D83T3	f__Porphyromonadaceae (UID2622)	99.92	0	0	d__Bacteria;p__Bacteroidota;c__Bacteroidia;o__Bacteroidales;f__Porphyromonadaceae;g__Porphyromonas;s__Porphyromonas gingivalis	1
GCA_021406625.1	Porphyromonas gingivalis EM3	f__Porphyromonadaceae (UID2622)	99.92	0	0	d__Bacteria;p__Bacteroidota;c__Bacteroidia;o__Bacteroidales;f__Porphyromonadaceae;g__Porphyromonas;s__Porphyromonas gingivalis	1
GCA_000467955.1	Porphyromonas gingivalis F0185	f__Porphyromonadaceae (UID2622)	99.92	0	0	d__Bacteria;p__Bacteroidota;c__Bacteroidia;o__Bacteroidales;f__Porphyromonadaceae;g__Porphyromonas;s__Porphyromonas gingivalis	1
GCA_000467975.1	Porphyromonas gingivalis F0566	f__Porphyromonadaceae (UID2622)	99.92	0.16	0	d__Bacteria;p__Bacteroidota;c__Bacteroidia;o__Bacteroidales;f__Porphyromonadaceae;g__Porphyromonas;s__Porphyromonas gingivalis	1
GCA_000467795.1	Porphyromonas gingivalis F0568	f__Porphyromonadaceae (UID2622)	99.92	0	0	d__Bacteria;p__Bacteroidota;c__Bacteroidia;o__Bacteroidales;f__Porphyromonadaceae;g__Porphyromonas;s__Porphyromonas gingivalis	1
GCA_000467815.1	Porphyromonas gingivalis F0569	f__Porphyromonadaceae (UID2622)	99.92	0.16	0	d__Bacteria;p__Bacteroidota;c__Bacteroidia;o__Bacteroidales;f__Porphyromonadaceae;g__Porphyromonas;s__Porphyromonas gingivalis	1
GCA_000467835.1	Porphyromonas gingivalis F0570	f__Porphyromonadaceae (UID2622)	99.61	0	0	d__Bacteria;p__Bacteroidota;c__Bacteroidia;o__Bacteroidales;f__Porphyromonadaceae;g__Porphyromonas;s__Porphyromonas gingivalis	1
GCA_018141805.1	Porphyromonas gingivalis GMU202011	f__Porphyromonadaceae (UID2622)	99.92	0	0	d__Bacteria;p__Bacteroidota;c__Bacteroidia;o__Bacteroidales;f__Porphyromonadaceae;g__Porphyromonas;s__Porphyromonas gingivalis	1
GCA_004214925.1	Porphyromonas gingivalis H3	f__Porphyromonadaceae (UID2622)	99.92	0.47	0	d__Bacteria;p__Bacteroidota;c__Bacteroidia;o__Bacteroidales;f__Porphyromonadaceae;g__Porphyromonas;s__Porphyromonas gingivalis	1
GCA_000739415.1	Porphyromonas gingivalis HG66	f__Porphyromonadaceae (UID2622)	99.92	0.31	100	d__Bacteria;p__Bacteroidota;c__Bacteroidia;o__Bacteroidales;f__Porphyromonadaceae;g__Porphyromonas;s__Porphyromonas gingivalis	1
GCA_000380305.1	Porphyromonas gingivalis JCVI SC001	f__Porphyromonadaceae (UID2622)	97.88	0.63	100	d__Bacteria;p__Bacteroidota;c__Bacteroidia;o__Bacteroidales;f__Porphyromonadaceae;g__Porphyromonas;s__Porphyromonas gingivalis	1
GCA_021406605.1	Porphyromonas gingivalis JKG10	f__Porphyromonadaceae (UID2622)	99.92	0.63	0	d__Bacteria;p__Bacteroidota;c__Bacteroidia;o__Bacteroidales;f__Porphyromonadaceae;g__Porphyromonas;s__Porphyromonas gingivalis	1
GCA_021406655.1	Porphyromonas gingivalis JKG9	f__Porphyromonadaceae (UID2622)	99.92	0	0	d__Bacteria;p__Bacteroidota;c__Bacteroidia;o__Bacteroidales;f__Porphyromonadaceae;g__Porphyromonas;s__Porphyromonas gingivalis	1
GCA_002754115.1	Porphyromonas gingivalis KCOM 2796	f__Porphyromonadaceae (UID2622)	99.92	0	0	d__Bacteria;p__Bacteroidota;c__Bacteroidia;o__Bacteroidales;f__Porphyromonadaceae;g__Porphyromonas;s__Porphyromonas gingivalis	1
GCA_002204455.1	Porphyromonas gingivalis KCOM 2797	f__Porphyromonadaceae (UID2622)	99.92	0.16	0	d__Bacteria;p__Bacteroidota;c__Bacteroidia;o__Bacteroidales;f__Porphyromonadaceae;g__Porphyromonas;s__Porphyromonas gingivalis	1
GCA_002754135.1	Porphyromonas gingivalis KCOM 2798	f__Porphyromonadaceae (UID2622)	99.92	0.31	0	d__Bacteria;p__Bacteroidota;c__Bacteroidia;o__Bacteroidales;f__Porphyromonadaceae;g__Porphyromonas;s__Porphyromonas gingivalis	1
GCA_002753955.1	Porphyromonas gingivalis KCOM 2799	f__Porphyromonadaceae (UID2622)	99.92	0	0	d__Bacteria;p__Bacteroidota;c__Bacteroidia;o__Bacteroidales;f__Porphyromonadaceae;g__Porphyromonas;s__Porphyromonas gingivalis	1
GCA_002754155.1	Porphyromonas gingivalis KCOM 2800	f__Porphyromonadaceae (UID2622)	99.92	0	0	d__Bacteria;p__Bacteroidota;c__Bacteroidia;o__Bacteroidales;f__Porphyromonadaceae;g__Porphyromonas;s__Porphyromonas gingivalis	1
GCA_002753975.1	Porphyromonas gingivalis KCOM 2801	f__Porphyromonadaceae (UID2622)	99.92	0	0	d__Bacteria;p__Bacteroidota;c__Bacteroidia;o__Bacteroidales;f__Porphyromonadaceae;g__Porphyromonas;s__Porphyromonas gingivalis	1
GCA_002754015.1	Porphyromonas gingivalis KCOM 2802	f__Porphyromonadaceae (UID2622)	99.92	0	0	d__Bacteria;p__Bacteroidota;c__Bacteroidia;o__Bacteroidales;f__Porphyromonadaceae;g__Porphyromonas;s__Porphyromonas gingivalis	1
GCA_002754035.1	Porphyromonas gingivalis KCOM 2803	f__Porphyromonadaceae (UID2622)	99.92	0	0	d__Bacteria;p__Bacteroidota;c__Bacteroidia;o__Bacteroidales;f__Porphyromonadaceae;g__Porphyromonas;s__Porphyromonas gingivalis	1
GCA_002754055.1	Porphyromonas gingivalis KCOM 2804	f__Porphyromonadaceae (UID2622)	99.61	0.31	0	d__Bacteria;p__Bacteroidota;c__Bacteroidia;o__Bacteroidales;f__Porphyromonadaceae;g__Porphyromonas;s__Porphyromonas gingivalis	1
GCA_002754075.1	Porphyromonas gingivalis KCOM 2805	f__Porphyromonadaceae (UID2622)	99.92	0	0	d__Bacteria;p__Bacteroidota;c__Bacteroidia;o__Bacteroidales;f__Porphyromonadaceae;g__Porphyromonas;s__Porphyromonas gingivalis	1
GCA_002754095.1	Porphyromonas gingivalis KCOM 3001	f__Porphyromonadaceae (UID2622)	99.92	0	0	d__Bacteria;p__Bacteroidota;c__Bacteroidia;o__Bacteroidales;f__Porphyromonadaceae;g__Porphyromonas;s__Porphyromonas gingivalis	1
GCA_002753935.1	Porphyromonas gingivalis KCOM 3131	f__Porphyromonadaceae (UID2622)	99.92	0.31	0	d__Bacteria;p__Bacteroidota;c__Bacteroidia;o__Bacteroidales;f__Porphyromonadaceae;g__Porphyromonas;s__Porphyromonas gingivalis	1
GCA_021406725.1	Porphyromonas gingivalis Kyudai-3	f__Porphyromonadaceae (UID2622)	99.92	0	0	d__Bacteria;p__Bacteroidota;c__Bacteroidia;o__Bacteroidales;f__Porphyromonadaceae;g__Porphyromonas;s__Porphyromonas gingivalis	1
GCA_021406735.1	Porphyromonas gingivalis Kyudai-4	f__Porphyromonadaceae (UID2622)	99.92	0	0	d__Bacteria;p__Bacteroidota;c__Bacteroidia;o__Bacteroidales;f__Porphyromonadaceae;g__Porphyromonas;s__Porphyromonas gingivalis	1
GCA_018141765.1	Porphyromonas gingivalis LyG-1	f__Porphyromonadaceae (UID2622)	99.92	0	0	d__Bacteria;p__Bacteroidota;c__Bacteroidia;o__Bacteroidales;f__Porphyromonadaceae;g__Porphyromonas;s__Porphyromonas gingivalis	1
GCA_018141745.1	Porphyromonas gingivalis LyG-2	f__Porphyromonadaceae (UID2622)	99.92	0	0	d__Bacteria;p__Bacteroidota;c__Bacteroidia;o__Bacteroidales;f__Porphyromonadaceae;g__Porphyromonas;s__Porphyromonas gingivalis	1
GCA_001553795.1	Porphyromonas gingivalis MP4-504	f__Porphyromonadaceae (UID2622)	99.92	0	0	d__Bacteria;p__Bacteroidota;c__Bacteroidia;o__Bacteroidales;f__Porphyromonadaceae;g__Porphyromonas;s__Porphyromonas gingivalis	1
GCA_002206105.1	Porphyromonas gingivalis SJD11	f__Porphyromonadaceae (UID2622)	99.92	0.16	0	d__Bacteria;p__Bacteroidota;c__Bacteroidia;o__Bacteroidales;f__Porphyromonadaceae;g__Porphyromonas;s__Porphyromonas gingivalis	1
GCA_002208045.1	Porphyromonas gingivalis SJD12	f__Porphyromonadaceae (UID2622)	99.61	0	0	d__Bacteria;p__Bacteroidota;c__Bacteroidia;o__Bacteroidales;f__Porphyromonadaceae;g__Porphyromonas;s__Porphyromonas gingivalis	1
GCA_000503975.1	Porphyromonas gingivalis SJD2	f__Porphyromonadaceae (UID2622)	99.92	0.31	0	d__Bacteria;p__Bacteroidota;c__Bacteroidia;o__Bacteroidales;f__Porphyromonadaceae;g__Porphyromonas;s__Porphyromonas gingivalis	1
GCA_002206085.1	Porphyromonas gingivalis SJD4	f__Porphyromonadaceae (UID2622)	99.92	0	0	d__Bacteria;p__Bacteroidota;c__Bacteroidia;o__Bacteroidales;f__Porphyromonadaceae;g__Porphyromonas;s__Porphyromonas gingivalis	1
GCA_002206065.1	Porphyromonas gingivalis SJD5	f__Porphyromonadaceae (UID2622)	99.92	0.31	0	d__Bacteria;p__Bacteroidota;c__Bacteroidia;o__Bacteroidales;f__Porphyromonadaceae;g__Porphyromonas;s__Porphyromonas gingivalis	1
GCA_905372065.1	Porphyromonas gingivalis SRR9217400-mag-bin.3	f__Porphyromonadaceae (UID2622)	99.92	0	0	d__Bacteria;p__Bacteroidota;c__Bacteroidia;o__Bacteroidales;f__Porphyromonadaceae;g__Porphyromonas;s__Porphyromonas gingivalis	1
GCA_900157235.1	Porphyromonas gingivalis SU60	f__Porphyromonadaceae (UID2622)	99.76	0	0	d__Bacteria;p__Bacteroidota;c__Bacteroidia;o__Bacteroidales;f__Porphyromonadaceae;g__Porphyromonas;s__Porphyromonas gingivalis	1
GCA_002892555.1	Porphyromonas gingivalis TDC 60	f__Porphyromonadaceae (UID2622)	99.92	0.31	0	d__Bacteria;p__Bacteroidota;c__Bacteroidia;o__Bacteroidales;f__Porphyromonadaceae;g__Porphyromonas;s__Porphyromonas gingivalis	1
GCA_000270225.1	Porphyromonas gingivalis TDC60	f__Porphyromonadaceae (UID2622)	99.92	0.31	0	d__Bacteria;p__Bacteroidota;c__Bacteroidia;o__Bacteroidales;f__Porphyromonadaceae;g__Porphyromonas;s__Porphyromonas gingivalis	1
GCA_021406705.1	Porphyromonas gingivalis TV14	f__Porphyromonadaceae (UID2622)	99.92	0	0	d__Bacteria;p__Bacteroidota;c__Bacteroidia;o__Bacteroidales;f__Porphyromonadaceae;g__Porphyromonas;s__Porphyromonas gingivalis	1
GCA_000467995.1	Porphyromonas gingivalis W4087	f__Porphyromonadaceae (UID2622)	99.92	0	0	d__Bacteria;p__Bacteroidota;c__Bacteroidia;o__Bacteroidales;f__Porphyromonadaceae;g__Porphyromonas;s__Porphyromonas gingivalis	1
GCA_000271945.1	Porphyromonas gingivalis W50	f__Porphyromonadaceae (UID2622)	99.92	0	0	d__Bacteria;p__Bacteroidota;c__Bacteroidia;o__Bacteroidales;f__Porphyromonadaceae;g__Porphyromonas;s__Porphyromonas gingivalis	1
GCA_023822425.1	Porphyromonas gingivalis W50	f__Porphyromonadaceae (UID2622)	99.92	0	0	d__Bacteria;p__Bacteroidota;c__Bacteroidia;o__Bacteroidales;f__Porphyromonadaceae;g__Porphyromonas;s__Porphyromonas gingivalis	1
GCA_023822445.1	Porphyromonas gingivalis W50/BE1	f__Porphyromonadaceae (UID2622)	99.61	0	0	d__Bacteria;p__Bacteroidota;c__Bacteroidia;o__Bacteroidales;f__Porphyromonadaceae;g__Porphyromonas;s__Porphyromonas gingivalis	1
GCA_023822465.1	Porphyromonas gingivalis W50/BR1	f__Porphyromonadaceae (UID2622)	99.61	0	0	d__Bacteria;p__Bacteroidota;c__Bacteroidia;o__Bacteroidales;f__Porphyromonadaceae;g__Porphyromonas;s__Porphyromonas gingivalis	1
GCA_000007585.1	Porphyromonas gingivalis W83	f__Porphyromonadaceae (UID2622)	99.92	0	0	d__Bacteria;p__Bacteroidota;c__Bacteroidia;o__Bacteroidales;f__Porphyromonadaceae;g__Porphyromonas;s__Porphyromonas gingivalis	1
GCA_002892595.1	Porphyromonas gingivalis W83	f__Porphyromonadaceae (UID2622)	99.92	0	0	d__Bacteria;p__Bacteroidota;c__Bacteroidia;o__Bacteroidales;f__Porphyromonadaceae;g__Porphyromonas;s__Porphyromonas gingivalis	1
GCA_002529425.1	Porphyromonas gingivalis WW2096	f__Porphyromonadaceae (UID2622)	99.92	0	0	d__Bacteria;p__Bacteroidota;c__Bacteroidia;o__Bacteroidales;f__Porphyromonadaceae;g__Porphyromonas;s__Porphyromonas gingivalis	1
GCA_002529375.1	Porphyromonas gingivalis WW2842	f__Porphyromonadaceae (UID2622)	99.92	0	0	d__Bacteria;p__Bacteroidota;c__Bacteroidia;o__Bacteroidales;f__Porphyromonadaceae;g__Porphyromonas;s__Porphyromonas gingivalis	1
GCA_002529185.1	Porphyromonas gingivalis WW2866	f__Porphyromonadaceae (UID2622)	99.76	0.1	0	d__Bacteria;p__Bacteroidota;c__Bacteroidia;o__Bacteroidales;f__Porphyromonadaceae;g__Porphyromonas;s__Porphyromonas gingivalis	1
GCA_002529215.1	Porphyromonas gingivalis WW2881	f__Porphyromonadaceae (UID2622)	99.54	0.84	83.33	d__Bacteria;p__Bacteroidota;c__Bacteroidia;o__Bacteroidales;f__Porphyromonadaceae;g__Porphyromonas;s__Porphyromonas gingivalis	1
GCA_002529355.1	Porphyromonas gingivalis WW2885	f__Porphyromonadaceae (UID2622)	99.92	0	0	d__Bacteria;p__Bacteroidota;c__Bacteroidia;o__Bacteroidales;f__Porphyromonadaceae;g__Porphyromonas;s__Porphyromonas gingivalis	1
GCA_002529155.1	Porphyromonas gingivalis WW2903	f__Porphyromonadaceae (UID2622)	99.92	0	0	d__Bacteria;p__Bacteroidota;c__Bacteroidia;o__Bacteroidales;f__Porphyromonadaceae;g__Porphyromonas;s__Porphyromonas gingivalis	1
GCA_002529285.1	Porphyromonas gingivalis WW2931	f__Porphyromonadaceae (UID2622)	99.92	0.16	0	d__Bacteria;p__Bacteroidota;c__Bacteroidia;o__Bacteroidales;f__Porphyromonadaceae;g__Porphyromonas;s__Porphyromonas gingivalis	1
GCA_002529345.1	Porphyromonas gingivalis WW2952	f__Porphyromonadaceae (UID2622)	99.92	0.31	0	d__Bacteria;p__Bacteroidota;c__Bacteroidia;o__Bacteroidales;f__Porphyromonadaceae;g__Porphyromonas;s__Porphyromonas gingivalis	1
GCA_002529145.1	Porphyromonas gingivalis WW3039	f__Porphyromonadaceae (UID2622)	99.92	0.31	0	d__Bacteria;p__Bacteroidota;c__Bacteroidia;o__Bacteroidales;f__Porphyromonadaceae;g__Porphyromonas;s__Porphyromonas gingivalis	1
GCA_002529235.1	Porphyromonas gingivalis WW3040	f__Porphyromonadaceae (UID2622)	99.92	0.47	50	d__Bacteria;p__Bacteroidota;c__Bacteroidia;o__Bacteroidales;f__Porphyromonadaceae;g__Porphyromonas;s__Porphyromonas gingivalis	1
GCA_002529365.1	Porphyromonas gingivalis WW3102	f__Porphyromonadaceae (UID2622)	99.92	0.63	0	d__Bacteria;p__Bacteroidota;c__Bacteroidia;o__Bacteroidales;f__Porphyromonadaceae;g__Porphyromonas;s__Porphyromonas gingivalis	1
GCA_002529205.1	Porphyromonas gingivalis WW5019	f__Porphyromonadaceae (UID2622)	99.92	0.31	0	d__Bacteria;p__Bacteroidota;c__Bacteroidia;o__Bacteroidales;f__Porphyromonadaceae;g__Porphyromonas;s__Porphyromonas gingivalis	1
GCA_002529125.1	Porphyromonas gingivalis WW5127	f__Porphyromonadaceae (UID2622)	99.92	0.31	0	d__Bacteria;p__Bacteroidota;c__Bacteroidia;o__Bacteroidales;f__Porphyromonadaceae;g__Porphyromonas;s__Porphyromonas gingivalis	1
GCA_015263215.1	Porphyromonadaceae bacterium JCVI_11_bin.14	f__Porphyromonadaceae (UID2622)	98.87	0.86	25	d__Bacteria;p__Bacteroidota;c__Bacteroidia;o__Bacteroidales;f__Porphyromonadaceae;g__Porphyromonas;s__Porphyromonas pasteri	2
GCA_015263155.1	Porphyromonadaceae bacterium JCVI_16_bin.10	f__Porphyromonadaceae (UID2622)	94.6	1.96	0	d__Bacteria;p__Bacteroidota;c__Bacteroidia;o__Bacteroidales;f__Porphyromonadaceae;g__Porphyromonas;s__Porphyromonas pasteri	2
GCA_015263105.1	Porphyromonadaceae bacterium JCVI_17_bin.5	f__Porphyromonadaceae (UID2622)	97.14	0.31	50	d__Bacteria;p__Bacteroidota;c__Bacteroidia;o__Bacteroidales;f__Porphyromonadaceae;g__Porphyromonas;s__Porphyromonas pasteri	2
GCA_015263095.1	Porphyromonadaceae bacterium JCVI_18_bin.8	f__Porphyromonadaceae (UID2622)	94.47	0.06	0	d__Bacteria;p__Bacteroidota;c__Bacteroidia;o__Bacteroidales;f__Porphyromonadaceae;g__Porphyromonas;s__Porphyromonas pasteri	2
GCA_015263125.1	Porphyromonadaceae bacterium JCVI_22A_bin.8	f__Porphyromonadaceae (UID2622)	98.64	0.44	0	d__Bacteria;p__Bacteroidota;c__Bacteroidia;o__Bacteroidales;f__Porphyromonadaceae;g__Porphyromonas;s__Porphyromonas pasteri	2
GCA_015263015.1	Porphyromonadaceae bacterium JCVI_28_bin.3	f__Porphyromonadaceae (UID2622)	95.32	0.31	0	d__Bacteria;p__Bacteroidota;c__Bacteroidia;o__Bacteroidales;f__Porphyromonadaceae;g__Porphyromonas;s__Porphyromonas pasteri	2
GCA_015262995.1	Porphyromonadaceae bacterium JCVI_32_bin.53	k__Bacteria (UID203)	94.83	3.76	92.86	d__Bacteria;p__Bacteroidota;c__Bacteroidia;o__Bacteroidales;f__Porphyromonadaceae;g__Porphyromonas;s__Porphyromonas pasteri	2
GCA_015263005.1	Porphyromonadaceae bacterium JCVI_34_bin.4	f__Porphyromonadaceae (UID2622)	96.2	0.1	0	d__Bacteria;p__Bacteroidota;c__Bacteroidia;o__Bacteroidales;f__Porphyromonadaceae;g__Porphyromonas;s__Porphyromonas pasteri	2
GCA_015263045.1	Porphyromonadaceae bacterium JCVI_37_bin.10	f__Porphyromonadaceae (UID2622)	98.87	0.39	0	d__Bacteria;p__Bacteroidota;c__Bacteroidia;o__Bacteroidales;f__Porphyromonadaceae;g__Porphyromonas;s__Porphyromonas pasteri	2
GCA_015262975.1	Porphyromonadaceae bacterium JCVI_38_bin.12	f__Porphyromonadaceae (UID2622)	98.03	0.16	0	d__Bacteria;p__Bacteroidota;c__Bacteroidia;o__Bacteroidales;f__Porphyromonadaceae;g__Porphyromonas;s__Porphyromonas pasteri	2
GCA_015262895.1	Porphyromonadaceae bacterium JCVI_4_bin.4	f__Porphyromonadaceae (UID2622)	96.59	4.06	22.73	d__Bacteria;p__Bacteroidota;c__Bacteroidia;o__Bacteroidales;f__Porphyromonadaceae;g__Porphyromonas;s__Porphyromonas pasteri	2
GCA_015262915.1	Porphyromonadaceae bacterium JCVI_41_bin.6	f__Porphyromonadaceae (UID2622)	98.87	1.02	25	d__Bacteria;p__Bacteroidota;c__Bacteroidia;o__Bacteroidales;f__Porphyromonadaceae;g__Porphyromonas;s__Porphyromonas pasteri	2
GCA_015262905.1	Porphyromonadaceae bacterium JCVI_42_bin.10	f__Porphyromonadaceae (UID2622)	94.29	2.42	11.11	d__Bacteria;p__Bacteroidota;c__Bacteroidia;o__Bacteroidales;f__Porphyromonadaceae;g__Porphyromonas;s__Porphyromonas pasteri	2
GCA_015262925.1	Porphyromonadaceae bacterium JCVI_49_bin.7	f__Porphyromonadaceae (UID2622)	97.3	0	0	d__Bacteria;p__Bacteroidota;c__Bacteroidia;o__Bacteroidales;f__Porphyromonadaceae;g__Porphyromonas;s__Porphyromonas pasteri	2
GCA_001553165.1	Porphyromonadaceae bacterium KA00676	f__Porphyromonadaceae (UID2622)	98.87	0	0	d__Bacteria;p__Bacteroidota;c__Bacteroidia;o__Bacteroidales;f__Porphyromonadaceae;g__Porphyromonas;s__Porphyromonas pasteri	2
GCA_943169685.1	Porphyromonas bobii EMRHCC_6C	f__Porphyromonadaceae (UID2622)	98.87	0	0	d__Bacteria;p__Bacteroidota;c__Bacteroidia;o__Bacteroidales;f__Porphyromonadaceae;g__Porphyromonas;s__Porphyromonas pasteri	2
GCA_014647755.1	Porphyromonas pasteri JCM 30531	f__Porphyromonadaceae (UID2622)	98.87	0	0	d__Bacteria;p__Bacteroidota;c__Bacteroidia;o__Bacteroidales;f__Porphyromonadaceae;g__Porphyromonas;s__Porphyromonas pasteri	2
GCA_001553215.1	Porphyromonas somerae KA00683	f__Porphyromonadaceae (UID2622)	98.87	0	0	d__Bacteria;p__Bacteroidota;c__Bacteroidia;o__Bacteroidales;f__Porphyromonadaceae;g__Porphyromonas;s__Porphyromonas pasteri	2
GCA_905371295.1	Porphyromonas somerae SRR6059110-mag-bin.5	f__Porphyromonadaceae (UID2622)	93.21	1.26	80	d__Bacteria;p__Bacteroidota;c__Bacteroidia;o__Bacteroidales;f__Porphyromonadaceae;g__Porphyromonas;s__Porphyromonas pasteri	2
GCA_905372325.1	Porphyromonas somerae SRR9217406-mag-bin.1	f__Porphyromonadaceae (UID2622)	97.62	0	0	d__Bacteria;p__Bacteroidota;c__Bacteroidia;o__Bacteroidales;f__Porphyromonadaceae;g__Porphyromonas;s__Porphyromonas pasteri	2
GCA_015262735.1	Porphyromonas sp. JCVI_1_bin.6	f__Porphyromonadaceae (UID2622)	98.87	0.08	0	d__Bacteria;p__Bacteroidota;c__Bacteroidia;o__Bacteroidales;f__Porphyromonadaceae;g__Porphyromonas;s__Porphyromonas pasteri	2
GCA_015262745.1	Porphyromonas sp. JCVI_12_bin.11	f__Porphyromonadaceae (UID2622)	93.54	0.42	0	d__Bacteria;p__Bacteroidota;c__Bacteroidia;o__Bacteroidales;f__Porphyromonadaceae;g__Porphyromonas;s__Porphyromonas pasteri	2
GCA_015262855.1	Porphyromonas sp. JCVI_19_bin.1	f__Porphyromonadaceae (UID2622)	91.51	2.31	22.22	d__Bacteria;p__Bacteroidota;c__Bacteroidia;o__Bacteroidales;f__Porphyromonadaceae;g__Porphyromonas;s__Porphyromonas pasteri	2
GCA_015262835.1	Porphyromonas sp. JCVI_26_bin.3	f__Porphyromonadaceae (UID2622)	97.46	0.1	0	d__Bacteria;p__Bacteroidota;c__Bacteroidia;o__Bacteroidales;f__Porphyromonadaceae;g__Porphyromonas;s__Porphyromonas pasteri	2
GCA_015262805.1	Porphyromonas sp. JCVI_36_bin.1	f__Porphyromonadaceae (UID2622)	98.01	0.43	0	d__Bacteria;p__Bacteroidota;c__Bacteroidia;o__Bacteroidales;f__Porphyromonadaceae;g__Porphyromonas;s__Porphyromonas pasteri	2
GCA_015262755.1	Porphyromonas sp. JCVI_44_bin.21	f__Porphyromonadaceae (UID2622)	95.62	3.46	68.57	d__Bacteria;p__Bacteroidota;c__Bacteroidia;o__Bacteroidales;f__Porphyromonadaceae;g__Porphyromonas;s__Porphyromonas pasteri	2
GCA_015262795.1	Porphyromonas sp. JCVI_48_bin.2	f__Porphyromonadaceae (UID2622)	91.82	1.39	0	d__Bacteria;p__Bacteroidota;c__Bacteroidia;o__Bacteroidales;f__Porphyromonadaceae;g__Porphyromonas;s__Porphyromonas pasteri	2
GCA_000700805.1	Porphyromonas sp. KLE 1280	f__Porphyromonadaceae (UID2622)	98.87	0	0	d__Bacteria;p__Bacteroidota;c__Bacteroidia;o__Bacteroidales;f__Porphyromonadaceae;g__Porphyromonas;s__Porphyromonas pasteri	2
GCA_000292995.1	Porphyromonas sp. oral taxon 279 str. F0450	f__Porphyromonadaceae (UID2622)	98.87	0	0	d__Bacteria;p__Bacteroidota;c__Bacteroidia;o__Bacteroidales;f__Porphyromonadaceae;g__Porphyromonas;s__Porphyromonas pasteri	2
GCA_916439165.1	uncultured Porphyromonas sp. DRR214962_bin.24_metaWRAP_v1.1_MAG	f__Porphyromonadaceae (UID2622)	94.21	3.96	75	d__Bacteria;p__Bacteroidota;c__Bacteroidia;o__Bacteroidales;f__Porphyromonadaceae;g__Porphyromonas;s__Porphyromonas pasteri	2
GCA_916048385.1	uncultured Porphyromonas sp. ERR2764975_bin.4_metaWRAP_v1.1_MAG	f__Porphyromonadaceae (UID2622)	98.87	0	0	d__Bacteria;p__Bacteroidota;c__Bacteroidia;o__Bacteroidales;f__Porphyromonadaceae;g__Porphyromonas;s__Porphyromonas pasteri	2
GCA_927910925.1	uncultured Porphyromonas sp. ERR3827219_bin.1_metaWRAP_v1.1_MAG	f__Porphyromonadaceae (UID2622)	95.9	0	0	d__Bacteria;p__Bacteroidota;c__Bacteroidia;o__Bacteroidales;f__Porphyromonadaceae;g__Porphyromonas;s__Porphyromonas pasteri	2
GCA_916720075.1	uncultured Porphyromonas sp. SRR15235654_bin.4_metaWRAP_v1.1_MAG	f__Porphyromonadaceae (UID2622)	98.87	0	0	d__Bacteria;p__Bacteroidota;c__Bacteroidia;o__Bacteroidales;f__Porphyromonadaceae;g__Porphyromonas;s__Porphyromonas pasteri	2
GCA_915069595.1	uncultured Porphyromonas sp. SRR2037088_bin.12_metaWRAP_v1.1_MAG	f__Porphyromonadaceae (UID2622)	96.99	0.47	100	d__Bacteria;p__Bacteroidota;c__Bacteroidia;o__Bacteroidales;f__Porphyromonadaceae;g__Porphyromonas;s__Porphyromonas pasteri	2
GCA_004551515.1	Porphyromonas levii AF0918	f__Porphyromonadaceae (UID2622)	99.92	0.14	0	d__Bacteria;p__Bacteroidota;c__Bacteroidia;o__Bacteroidales;f__Porphyromonadaceae;g__Porphyromonas_A;s__Porphyromonas_A levii	3
GCA_004551505.1	Porphyromonas levii AF5678	f__Porphyromonadaceae (UID2622)	99.61	0.1	0	d__Bacteria;p__Bacteroidota;c__Bacteroidia;o__Bacteroidales;f__Porphyromonadaceae;g__Porphyromonas_A;s__Porphyromonas_A levii	3
GCA_018205535.1	Porphyromonas levii DD11	f__Porphyromonadaceae (UID2622)	99.92	0.63	0	d__Bacteria;p__Bacteroidota;c__Bacteroidia;o__Bacteroidales;f__Porphyromonadaceae;g__Porphyromonas_A;s__Porphyromonas_A levii	3
GCA_018205715.1	Porphyromonas levii DD15	f__Porphyromonadaceae (UID2622)	99.92	0	0	d__Bacteria;p__Bacteroidota;c__Bacteroidia;o__Bacteroidales;f__Porphyromonadaceae;g__Porphyromonas_A;s__Porphyromonas_A levii	3
GCA_018205765.1	Porphyromonas levii DD18	f__Porphyromonadaceae (UID2622)	99.92	0.31	0	d__Bacteria;p__Bacteroidota;c__Bacteroidia;o__Bacteroidales;f__Porphyromonadaceae;g__Porphyromonas_A;s__Porphyromonas_A levii	3
GCA_018205875.1	Porphyromonas levii DD20	f__Porphyromonadaceae (UID2622)	99.92	0.31	0	d__Bacteria;p__Bacteroidota;c__Bacteroidia;o__Bacteroidales;f__Porphyromonadaceae;g__Porphyromonas_A;s__Porphyromonas_A levii	3
GCA_018205865.1	Porphyromonas levii DD21	f__Porphyromonadaceae (UID2622)	99.92	0	0	d__Bacteria;p__Bacteroidota;c__Bacteroidia;o__Bacteroidales;f__Porphyromonadaceae;g__Porphyromonas_A;s__Porphyromonas_A levii	3
GCA_018205955.1	Porphyromonas levii DD23	f__Porphyromonadaceae (UID2622)	99.92	0	0	d__Bacteria;p__Bacteroidota;c__Bacteroidia;o__Bacteroidales;f__Porphyromonadaceae;g__Porphyromonas_A;s__Porphyromonas_A levii	3
GCA_018206055.1	Porphyromonas levii DD24	f__Porphyromonadaceae (UID2622)	99.92	0	0	d__Bacteria;p__Bacteroidota;c__Bacteroidia;o__Bacteroidales;f__Porphyromonadaceae;g__Porphyromonas_A;s__Porphyromonas_A levii	3
GCA_018206105.1	Porphyromonas levii DD27	f__Porphyromonadaceae (UID2622)	99.92	0.31	0	d__Bacteria;p__Bacteroidota;c__Bacteroidia;o__Bacteroidales;f__Porphyromonadaceae;g__Porphyromonas_A;s__Porphyromonas_A levii	3
GCA_018206195.1	Porphyromonas levii DD30	f__Porphyromonadaceae (UID2622)	99.92	0	0	d__Bacteria;p__Bacteroidota;c__Bacteroidia;o__Bacteroidales;f__Porphyromonadaceae;g__Porphyromonas_A;s__Porphyromonas_A levii	3
GCA_018206455.1	Porphyromonas levii DD38	f__Porphyromonadaceae (UID2622)	99.92	0	0	d__Bacteria;p__Bacteroidota;c__Bacteroidia;o__Bacteroidales;f__Porphyromonadaceae;g__Porphyromonas_A;s__Porphyromonas_A levii	3
GCA_018206615.1	Porphyromonas levii DD39	f__Porphyromonadaceae (UID2622)	99.92	0.31	0	d__Bacteria;p__Bacteroidota;c__Bacteroidia;o__Bacteroidales;f__Porphyromonadaceae;g__Porphyromonas_A;s__Porphyromonas_A levii	3
GCA_018206715.1	Porphyromonas levii DD44	f__Porphyromonadaceae (UID2622)	99.92	0	0	d__Bacteria;p__Bacteroidota;c__Bacteroidia;o__Bacteroidales;f__Porphyromonadaceae;g__Porphyromonas_A;s__Porphyromonas_A levii	3
GCA_018206845.1	Porphyromonas levii DD47	f__Porphyromonadaceae (UID2622)	99.92	0.31	0	d__Bacteria;p__Bacteroidota;c__Bacteroidia;o__Bacteroidales;f__Porphyromonadaceae;g__Porphyromonas_A;s__Porphyromonas_A levii	3
GCA_018206835.1	Porphyromonas levii DD48	f__Porphyromonadaceae (UID2622)	99.92	0.31	0	d__Bacteria;p__Bacteroidota;c__Bacteroidia;o__Bacteroidales;f__Porphyromonadaceae;g__Porphyromonas_A;s__Porphyromonas_A levii	3
GCA_018206875.1	Porphyromonas levii DD49	f__Porphyromonadaceae (UID2622)	99.92	0	0	d__Bacteria;p__Bacteroidota;c__Bacteroidia;o__Bacteroidales;f__Porphyromonadaceae;g__Porphyromonas_A;s__Porphyromonas_A levii	3
GCA_018206925.1	Porphyromonas levii DD50	f__Porphyromonadaceae (UID2622)	99.92	0	0	d__Bacteria;p__Bacteroidota;c__Bacteroidia;o__Bacteroidales;f__Porphyromonadaceae;g__Porphyromonas_A;s__Porphyromonas_A levii	3
GCA_018207015.1	Porphyromonas levii DD51	f__Porphyromonadaceae (UID2622)	99.92	0.31	0	d__Bacteria;p__Bacteroidota;c__Bacteroidia;o__Bacteroidales;f__Porphyromonadaceae;g__Porphyromonas_A;s__Porphyromonas_A levii	3
GCA_000379925.1	Porphyromonas levii DSM 23370	f__Porphyromonadaceae (UID2622)	99.92	0	0	d__Bacteria;p__Bacteroidota;c__Bacteroidia;o__Bacteroidales;f__Porphyromonadaceae;g__Porphyromonas_A;s__Porphyromonas_A levii	3
GCA_000769385.1	Porphyromonas gulae COT-052 OH1355	f__Porphyromonadaceae (UID2622)	99.92	0	0	d__Bacteria;p__Bacteroidota;c__Bacteroidia;o__Bacteroidales;f__Porphyromonadaceae;g__Porphyromonas;s__Porphyromonas gulae	4
GCA_000768785.1	Porphyromonas gulae COT-052 OH1451	f__Porphyromonadaceae (UID2622)	99.92	0.47	0	d__Bacteria;p__Bacteroidota;c__Bacteroidia;o__Bacteroidales;f__Porphyromonadaceae;g__Porphyromonas;s__Porphyromonas gulae	4
GCA_000768765.1	Porphyromonas gulae COT-052 OH2179	f__Porphyromonadaceae (UID2622)	99.92	0.31	0	d__Bacteria;p__Bacteroidota;c__Bacteroidia;o__Bacteroidales;f__Porphyromonadaceae;g__Porphyromonas;s__Porphyromonas gulae	4
GCA_000769095.1	Porphyromonas gulae COT-052 OH2857	f__Porphyromonadaceae (UID2622)	99.92	0.63	0	d__Bacteria;p__Bacteroidota;c__Bacteroidia;o__Bacteroidales;f__Porphyromonadaceae;g__Porphyromonas;s__Porphyromonas gulae	4
GCA_000768775.1	Porphyromonas gulae COT-052 OH3439	f__Porphyromonadaceae (UID2622)	99.92	0.73	0	d__Bacteria;p__Bacteroidota;c__Bacteroidia;o__Bacteroidales;f__Porphyromonadaceae;g__Porphyromonas;s__Porphyromonas gulae	4
GCA_000768915.1	Porphyromonas gulae COT-052 OH3471	f__Porphyromonadaceae (UID2622)	99.92	0.31	0	d__Bacteria;p__Bacteroidota;c__Bacteroidia;o__Bacteroidales;f__Porphyromonadaceae;g__Porphyromonas;s__Porphyromonas gulae	4
GCA_000769475.1	Porphyromonas gulae COT-052 OH3498	f__Porphyromonadaceae (UID2622)	99.92	0.63	0	d__Bacteria;p__Bacteroidota;c__Bacteroidia;o__Bacteroidales;f__Porphyromonadaceae;g__Porphyromonas;s__Porphyromonas gulae	4
GCA_000765945.1	Porphyromonas gulae COT-052 OH3856	f__Porphyromonadaceae (UID2622)	99.92	0.31	0	d__Bacteria;p__Bacteroidota;c__Bacteroidia;o__Bacteroidales;f__Porphyromonadaceae;g__Porphyromonas;s__Porphyromonas gulae	4
GCA_000768835.1	Porphyromonas gulae COT-052 OH4119	f__Porphyromonadaceae (UID2622)	99.92	0.94	33.33	d__Bacteria;p__Bacteroidota;c__Bacteroidia;o__Bacteroidales;f__Porphyromonadaceae;g__Porphyromonas;s__Porphyromonas gulae	4
GCA_000971515.1	Porphyromonas gulae COT-052_OH2199	f__Porphyromonadaceae (UID2622)	99.92	0.31	0	d__Bacteria;p__Bacteroidota;c__Bacteroidia;o__Bacteroidales;f__Porphyromonadaceae;g__Porphyromonas;s__Porphyromonas gulae	4
GCA_943914445.1	Porphyromonas gulae DG17dxpEET_bin.16.MAG	f__Porphyromonadaceae (UID2622)	95.91	2.17	40	d__Bacteria;p__Bacteroidota;c__Bacteroidia;o__Bacteroidales;f__Porphyromonadaceae;g__Porphyromonas;s__Porphyromonas gulae	4
GCA_000378065.1	Porphyromonas gulae DSM 15663	f__Porphyromonadaceae (UID2622)	99.92	0.31	0	d__Bacteria;p__Bacteroidota;c__Bacteroidia;o__Bacteroidales;f__Porphyromonadaceae;g__Porphyromonas;s__Porphyromonas gulae	4
GCA_000769015.1	Porphyromonas gulae OH3161B	f__Porphyromonadaceae (UID2622)	99.92	0.31	0	d__Bacteria;p__Bacteroidota;c__Bacteroidia;o__Bacteroidales;f__Porphyromonadaceae;g__Porphyromonas;s__Porphyromonas gulae	4
GCA_000765965.1	Porphyromonas sp. COT-052 OH4946	f__Porphyromonadaceae (UID2622)	99.92	0.31	0	d__Bacteria;p__Bacteroidota;c__Bacteroidia;o__Bacteroidales;f__Porphyromonadaceae;g__Porphyromonas;s__Porphyromonas gulae	4
GCA_000769055.1	Porphyromonas macacae COT-192 OH2631	f__Porphyromonadaceae (UID2622)	99.61	0.79	0	d__Bacteria;p__Bacteroidota;c__Bacteroidia;o__Bacteroidales;f__Porphyromonadaceae;g__Porphyromonas;s__Porphyromonas macacae	5
GCA_000769035.1	Porphyromonas macacae COT-192 OH2859	f__Porphyromonadaceae (UID2622)	99.92	0.16	0	d__Bacteria;p__Bacteroidota;c__Bacteroidia;o__Bacteroidales;f__Porphyromonadaceae;g__Porphyromonas;s__Porphyromonas macacae	5
GCA_000379945.1	Porphyromonas macacae DSM 20710	f__Porphyromonadaceae (UID2622)	99.92	0.16	0	d__Bacteria;p__Bacteroidota;c__Bacteroidia;o__Bacteroidales;f__Porphyromonadaceae;g__Porphyromonas;s__Porphyromonas macacae	5
GCA_000614325.1	Porphyromonas macacae DSM 20710	f__Porphyromonadaceae (UID2622)	96.79	0	0	d__Bacteria;p__Bacteroidota;c__Bacteroidia;o__Bacteroidales;f__Porphyromonadaceae;g__Porphyromonas;s__Porphyromonas macacae	5
GCA_000614385.1	Porphyromonas macacae JCM 15984	f__Porphyromonadaceae (UID2622)	96.64	0.16	0	d__Bacteria;p__Bacteroidota;c__Bacteroidia;o__Bacteroidales;f__Porphyromonadaceae;g__Porphyromonas;s__Porphyromonas macacae	5
GCA_900454765.1	Porphyromonas macacae NCTC11632	f__Porphyromonadaceae (UID2622)	99.92	1.1	85.71	d__Bacteria;p__Bacteroidota;c__Bacteroidia;o__Bacteroidales;f__Porphyromonadaceae;g__Porphyromonas;s__Porphyromonas macacae	5
GCA_900454825.1	Porphyromonas macacae NCTC13100	f__Porphyromonadaceae (UID2622)	99.92	1.78	88.89	d__Bacteria;p__Bacteroidota;c__Bacteroidia;o__Bacteroidales;f__Porphyromonadaceae;g__Porphyromonas;s__Porphyromonas macacae	5
GCA_900167355.1	Porphyromonas cangingivalis ATCC 700135	f__Porphyromonadaceae (UID2622)	99.21	0.08	0	d__Bacteria;p__Bacteroidota;c__Bacteroidia;o__Bacteroidales;f__Porphyromonadaceae;g__Porphyromonas_A;s__Porphyromonas_A cangingivalis	6
GCA_000766005.1	Porphyromonas cangingivalis COT-109 OH1379	f__Porphyromonadaceae (UID2622)	99.21	0	0	d__Bacteria;p__Bacteroidota;c__Bacteroidia;o__Bacteroidales;f__Porphyromonadaceae;g__Porphyromonas_A;s__Porphyromonas_A cangingivalis	6
GCA_000768995.1	Porphyromonas cangingivalis COT-109 OH1386	f__Porphyromonadaceae (UID2622)	99.21	0	0	d__Bacteria;p__Bacteroidota;c__Bacteroidia;o__Bacteroidales;f__Porphyromonadaceae;g__Porphyromonas_A;s__Porphyromonas_A cangingivalis	6
GCA_000614355.1	Porphyromonas cangingivalis JCM 15983	f__Porphyromonadaceae (UID2622)	92.91	0.08	0	d__Bacteria;p__Bacteroidota;c__Bacteroidia;o__Bacteroidales;f__Porphyromonadaceae;g__Porphyromonas_A;s__Porphyromonas_A cangingivalis	6
GCA_900638305.1	Porphyromonas cangingivalis NCTC12856	f__Porphyromonadaceae (UID2622)	98.9	0.08	0	d__Bacteria;p__Bacteroidota;c__Bacteroidia;o__Bacteroidales;f__Porphyromonadaceae;g__Porphyromonas_A;s__Porphyromonas_A cangingivalis	6
GCA_900454945.1	Porphyromonas cangingivalis NCTC12857	f__Porphyromonadaceae (UID2622)	99.21	0.86	0	d__Bacteria;p__Bacteroidota;c__Bacteroidia;o__Bacteroidales;f__Porphyromonadaceae;g__Porphyromonas_A;s__Porphyromonas_A cangingivalis	6
GCA_943913855.1	Porphyromonas cangingivalis Ydo9MoivB7_bin.41.MAG	f__Porphyromonadaceae (UID2622)	97.05	0.47	50	d__Bacteria;p__Bacteroidota;c__Bacteroidia;o__Bacteroidales;f__Porphyromonadaceae;g__Porphyromonas_A;s__Porphyromonas_A cangingivalis	6
GCA_022845615.1	Porphyromonas somerae CE91-St14	f__Porphyromonadaceae (UID2622)	99.74	0.08	0	d__Bacteria;p__Bacteroidota;c__Bacteroidia;o__Bacteroidales;f__Porphyromonadaceae;g__Porphyromonas_A;s__Porphyromonas_A somerae	7
GCA_000372405.1	Porphyromonas somerae DSM 23386	f__Porphyromonadaceae (UID2622)	99.42	0.39	0	d__Bacteria;p__Bacteroidota;c__Bacteroidia;o__Bacteroidales;f__Porphyromonadaceae;g__Porphyromonas_A;s__Porphyromonas_A somerae	7
GCA_000435035.1	Porphyromonas sp. CAG:1061	f__Porphyromonadaceae (UID2622)	95.28	0.71	0	d__Bacteria;p__Bacteroidota;c__Bacteroidia;o__Bacteroidales;f__Porphyromonadaceae;g__Porphyromonas_A;s__Porphyromonas_A somerae	7
GCA_001815465.1	Porphyromonas sp. HMSC077F02	f__Porphyromonadaceae (UID2622)	99.74	0.71	0	d__Bacteria;p__Bacteroidota;c__Bacteroidia;o__Bacteroidales;f__Porphyromonadaceae;g__Porphyromonas_A;s__Porphyromonas_A somerae	7
GCA_905187755.1	uncultured Porphyromonas sp. ERR414468-bin.24	f__Porphyromonadaceae (UID2622)	96.91	0.71	0	d__Bacteria;p__Bacteroidota;c__Bacteroidia;o__Bacteroidales;f__Porphyromonadaceae;g__Porphyromonas_A;s__Porphyromonas_A somerae	7
GCA_900544745.1	uncultured Porphyromonas sp. UMGS713	f__Porphyromonadaceae (UID2622)	96.72	1.1	0	d__Bacteria;p__Bacteroidota;c__Bacteroidia;o__Bacteroidales;f__Porphyromonadaceae;g__Porphyromonas_A;s__Porphyromonas_A somerae	7
GCA_900167225.1	Porphyromonas crevioricanis ATCC 55563	f__Porphyromonadaceae (UID2622)	99.45	0	0	d__Bacteria;p__Bacteroidota;c__Bacteroidia;o__Bacteroidales;f__Porphyromonadaceae;g__Porphyromonas;s__Porphyromonas crevioricanis	8
GCA_000768975.1	Porphyromonas crevioricanis COT-253 OH1447	f__Porphyromonadaceae (UID2622)	99.76	0	0	d__Bacteria;p__Bacteroidota;c__Bacteroidia;o__Bacteroidales;f__Porphyromonadaceae;g__Porphyromonas;s__Porphyromonas crevioricanis	8
GCA_000768955.1	Porphyromonas crevioricanis COT-253 OH2125	f__Porphyromonadaceae (UID2622)	99.45	0	0	d__Bacteria;p__Bacteroidota;c__Bacteroidia;o__Bacteroidales;f__Porphyromonadaceae;g__Porphyromonas;s__Porphyromonas crevioricanis	8
GCA_000509265.1	Porphyromonas crevioricanis JCM 13913	f__Porphyromonadaceae (UID2622)	99.45	0	0	d__Bacteria;p__Bacteroidota;c__Bacteroidia;o__Bacteroidales;f__Porphyromonadaceae;g__Porphyromonas;s__Porphyromonas crevioricanis	8
GCA_000509245.1	Porphyromonas crevioricanis JCM 15906	f__Porphyromonadaceae (UID2622)	99.45	0	0	d__Bacteria;p__Bacteroidota;c__Bacteroidia;o__Bacteroidales;f__Porphyromonadaceae;g__Porphyromonas;s__Porphyromonas crevioricanis	8
GCA_900476255.1	Porphyromonas crevioricanis NCTC12858	f__Porphyromonadaceae (UID2622)	99.45	0	0	d__Bacteria;p__Bacteroidota;c__Bacteroidia;o__Bacteroidales;f__Porphyromonadaceae;g__Porphyromonas;s__Porphyromonas crevioricanis	8
GCA_000174815.1	Porphyromonas endodontalis ATCC 35406	f__Porphyromonadaceae (UID2622)	99.45	0	0	d__Bacteria;p__Bacteroidota;c__Bacteroidia;o__Bacteroidales;f__Porphyromonadaceae;g__Porphyromonas;s__Porphyromonas endodontalis	9
GCA_020097375.1	Porphyromonas endodontalis FDAARGOS_1506	f__Porphyromonadaceae (UID2622)	99.61	0	0	d__Bacteria;p__Bacteroidota;c__Bacteroidia;o__Bacteroidales;f__Porphyromonadaceae;g__Porphyromonas;s__Porphyromonas endodontalis	9
GCA_900454815.1	Porphyromonas endodontalis NCTC13058	f__Porphyromonadaceae (UID2622)	99.61	0	0	d__Bacteria;p__Bacteroidota;c__Bacteroidia;o__Bacteroidales;f__Porphyromonadaceae;g__Porphyromonas;s__Porphyromonas endodontalis	9
GCA_905372125.1	Porphyromonas endodontalis SRR9217394-mag-bin.3	f__Porphyromonadaceae (UID2622)	99.14	0	0	d__Bacteria;p__Bacteroidota;c__Bacteroidia;o__Bacteroidales;f__Porphyromonadaceae;g__Porphyromonas;s__Porphyromonas endodontalis	9
GCA_000765975.1	Porphyromonas canoris COT-108 OH1224	f__Porphyromonadaceae (UID2622)	99.11	0.31	0	d__Bacteria;p__Bacteroidota;c__Bacteroidia;o__Bacteroidales;f__Porphyromonadaceae;g__Porphyromonas_A;s__Porphyromonas_A canoris	10
GCA_000769115.1	Porphyromonas canoris COT-108 OH2762	f__Porphyromonadaceae (UID2622)	98.79	0.31	0	d__Bacteria;p__Bacteroidota;c__Bacteroidia;o__Bacteroidales;f__Porphyromonadaceae;g__Porphyromonas_A;s__Porphyromonas_A canoris	10
GCA_000768755.1	Porphyromonas sp. COT-108 OH1349	f__Porphyromonadaceae (UID2622)	99.11	0.31	0	d__Bacteria;p__Bacteroidota;c__Bacteroidia;o__Bacteroidales;f__Porphyromonadaceae;g__Porphyromonas_A;s__Porphyromonas_A canoris	10
GCA_000768895.1	Porphyromonas sp. COT-108 OH2963	f__Porphyromonadaceae (UID2622)	98.79	0.31	0	d__Bacteria;p__Bacteroidota;c__Bacteroidia;o__Bacteroidales;f__Porphyromonadaceae;g__Porphyromonas_A;s__Porphyromonas_A canoris	10
GCA_000212375.1	Porphyromonas asaccharolytica DSM 20707	f__Porphyromonadaceae (UID2622)	99.92	0	0	d__Bacteria;p__Bacteroidota;c__Bacteroidia;o__Bacteroidales;f__Porphyromonadaceae;g__Porphyromonas;s__Porphyromonas asaccharolytica	11
GCA_000183605.2	Porphyromonas asaccharolytica PR426713P-I	f__Porphyromonadaceae (UID2622)	99.92	0	0	d__Bacteria;p__Bacteroidota;c__Bacteroidia;o__Bacteroidales;f__Porphyromonadaceae;g__Porphyromonas;s__Porphyromonas asaccharolytica	11
GCA_902406175.1	uncultured Porphyromonas sp. MGYG-HGUT-04267	f__Porphyromonadaceae (UID2622)	99.92	0	0	d__Bacteria;p__Bacteroidota;c__Bacteroidia;o__Bacteroidales;f__Porphyromonadaceae;g__Porphyromonas;s__Porphyromonas asaccharolytica	11
GCA_905372685.1	Porphyromonas sp. oral taxon 278 SRR9217428-mag-bin.34	f__Porphyromonadaceae (UID2622)	98.87	0.16	0	d__Bacteria;p__Bacteroidota;c__Bacteroidia;o__Bacteroidales;f__Porphyromonadaceae;g__Porphyromonas;s__Porphyromonas sp000467855	12
GCA_000467855.2	Porphyromonas sp. oral taxon 278 str. W7784	f__Porphyromonadaceae (UID2622)	98.81	0.16	0	d__Bacteria;p__Bacteroidota;c__Bacteroidia;o__Bacteroidales;f__Porphyromonadaceae;g__Porphyromonas;s__Porphyromonas sp000467855	12
GCA_916048245.1	uncultured Porphyromonas sp. ERR2764965_bin.3_metaWRAP_v1.1_MAG	f__Porphyromonadaceae (UID2622)	97.93	0.16	0	d__Bacteria;p__Bacteroidota;c__Bacteroidia;o__Bacteroidales;f__Porphyromonadaceae;g__Porphyromonas;s__Porphyromonas sp000467855	12
GCA_014867075.1	Porphyromonas sp. COPD073	f__Porphyromonadaceae (UID2622)	95.94	2.22	70	d__Bacteria;p__Bacteroidota;c__Bacteroidia;o__Bacteroidales;f__Porphyromonadaceae;g__Porphyromonas;s__Porphyromonas sp900546675	13
GCA_905188135.1	uncultured Porphyromonas sp. ERR414468-bin.35	f__Porphyromonadaceae (UID2622)	95.2	0.88	0	d__Bacteria;p__Bacteroidota;c__Bacteroidia;o__Bacteroidales;f__Porphyromonadaceae;g__Porphyromonas;s__Porphyromonas sp900546675	13
GCA_900759075.1	uncultured Porphyromonas sp. HGM05455	f__Porphyromonadaceae (UID2622)	94.59	2.2	81.25	d__Bacteria;p__Bacteroidota;c__Bacteroidia;o__Bacteroidales;f__Porphyromonadaceae;g__Porphyromonas;s__Porphyromonas sp900546675	13
GCA_015262715.1	Porphyromonas sp. JCVI_44_bin.8	f__Porphyromonadaceae (UID2622)	92.12	1.47	50	d__Bacteria;p__Bacteroidota;c__Bacteroidia;o__Bacteroidales;f__Porphyromonadaceae;g__Porphyromonas;s__Porphyromonas sp003640335	14
GCA_916720185.1	uncultured Porphyromonas sp. SRR15235664_bin.23_metaWRAP_v1.1_MAG	f__Porphyromonadaceae (UID2622)	93.91	0.79	33.33	d__Bacteria;p__Bacteroidota;c__Bacteroidia;o__Bacteroidales;f__Porphyromonadaceae;g__Porphyromonas;s__Porphyromonas sp003640335	14
GCA_905371415.1	uncultured Porphyromonas sp. SRR6059114-mag-bin.2	f__Porphyromonadaceae (UID2622)	97.09	0.5	33.33	d__Bacteria;p__Bacteroidota;c__Bacteroidia;o__Bacteroidales;f__Porphyromonadaceae;g__Porphyromonas;s__Porphyromonas sp003640335	14
GCA_016775255.1	Porphyromonas sp. 10NH	f__Porphyromonadaceae (UID2622)	96.46	0.31	0	d__Bacteria;p__Bacteroidota;c__Bacteroidia;o__Bacteroidales;f__Porphyromonadaceae;g__Porphyromonas;s__Porphyromonas sp900539155	15
GCA_900759085.1	uncultured Porphyromonas sp. HGM05458	f__Porphyromonadaceae (UID2622)	91.34	4.24	95.45	d__Bacteria;p__Bacteroidota;c__Bacteroidia;o__Bacteroidales;f__Porphyromonadaceae;g__Porphyromonas;s__Porphyromonas sp900539155	15
GCA_900539155.1	uncultured Porphyromonas sp. UMGS107	f__Porphyromonadaceae (UID2622)	99.92	0.31	0	d__Bacteria;p__Bacteroidota;c__Bacteroidia;o__Bacteroidales;f__Porphyromonadaceae;g__Porphyromonas;s__Porphyromonas sp900539155	15
GCA_900759295.1	uncultured Porphyromonas sp. HGM05460	f__Porphyromonadaceae (UID2622)	90.28	2.44	33.33	d__Bacteria;p__Bacteroidota;c__Bacteroidia;o__Bacteroidales;f__Porphyromonadaceae;g__Porphyromonas;s__Porphyromonas sp900539765	16
GCA_905205245.1	uncultured Porphyromonas sp. SRR7721865-bin.14	f__Porphyromonadaceae (UID2622)	98.66	0.79	33.33	d__Bacteria;p__Bacteroidota;c__Bacteroidia;o__Bacteroidales;f__Porphyromonadaceae;g__Porphyromonas;s__Porphyromonas sp900539765	16
GCA_900539765.1	uncultured Porphyromonas sp. UMGS166	f__Porphyromonadaceae (UID2622)	99.92	0.47	50	d__Bacteria;p__Bacteroidota;c__Bacteroidia;o__Bacteroidales;f__Porphyromonadaceae;g__Porphyromonas;s__Porphyromonas sp900539765	16
GCA_000565015.1	Porphyromonas catoniae ATCC 51270	f__Porphyromonadaceae (UID2622)	95.05	0	0	d__Bacteria;p__Bacteroidota;c__Bacteroidia;o__Bacteroidales;f__Porphyromonadaceae;g__Porphyromonas;s__Porphyromonas catoniae	17
GCA_000318215.2	Porphyromonas catoniae F0037	f__Porphyromonadaceae (UID2622)	95.05	0	0	d__Bacteria;p__Bacteroidota;c__Bacteroidia;o__Bacteroidales;f__Porphyromonadaceae;g__Porphyromonas;s__Porphyromonas catoniae	17
GCA_000375645.1	Porphyromonas bennonis DSM 23058	f__Porphyromonadaceae (UID2622)	97.03	0	0	d__Bacteria;p__Bacteroidota;c__Bacteroidia;o__Bacteroidales;f__Porphyromonadaceae;g__Porphyromonas_A;s__Porphyromonas_A bennonis	18
GCA_900543265.1	uncultured Porphyromonas sp. UMGS547	f__Porphyromonadaceae (UID2622)	96.32	0.63	0	d__Bacteria;p__Bacteroidota;c__Bacteroidia;o__Bacteroidales;f__Porphyromonadaceae;g__Porphyromonas_A;s__Porphyromonas_A bennonis	18
GCA_000482365.1	Porphyromonas uenonis DSM 23387	f__Porphyromonadaceae (UID2622)	99.92	0	0	d__Bacteria;p__Bacteroidota;c__Bacteroidia;o__Bacteroidales;f__Porphyromonadaceae;g__Porphyromonas;s__Porphyromonas uenonis	19
GCA_000613705.1	Porphyromonas uenonis DSM 23387	f__Porphyromonadaceae (UID2622)	96.95	0	0	d__Bacteria;p__Bacteroidota;c__Bacteroidia;o__Bacteroidales;f__Porphyromonadaceae;g__Porphyromonas;s__Porphyromonas uenonis	19
GCA_000769135.1	Porphyromonas gingivicanis COT-022 OH1391	f__Porphyromonadaceae (UID2622)	95.83	0.1	0	d__Bacteria;p__Bacteroidota;c__Bacteroidia;o__Bacteroidales;f__Porphyromonadaceae;g__Porphyromonas;s__Porphyromonas gingivicanis	20
GCA_000614585.1	Porphyromonas gingivicanis JCM 15907	f__Porphyromonadaceae (UID2622)	92.86	0.45	0	d__Bacteria;p__Bacteroidota;c__Bacteroidia;o__Bacteroidales;f__Porphyromonadaceae;g__Porphyromonas;s__Porphyromonas gingivicanis	20
GCA_000769075.1	Porphyromonas sp. COT-290 OH3588	f__Porphyromonadaceae (UID2622)	98.51	0	0	d__Bacteria;p__Bacteroidota;c__Bacteroidia;o__Bacteroidales;f__Porphyromonadaceae;g__Porphyromonas;s__Porphyromonas sp000769075	21
GCA_000768935.1	Porphyromonas sp. COT-290 OH860	f__Porphyromonadaceae (UID2622)	98.51	0.31	0	d__Bacteria;p__Bacteroidota;c__Bacteroidia;o__Bacteroidales;f__Porphyromonadaceae;g__Porphyromonas;s__Porphyromonas sp000769075	21
GCA_001808555.1	Porphyromonas sp. HMSC065F10	f__Porphyromonadaceae (UID2622)	97.26	1.26	0	d__Bacteria;p__Bacteroidota;c__Bacteroidia;o__Bacteroidales;f__Porphyromonadaceae;g__Porphyromonas_A;s__Porphyromonas_A sp001808555	22
GCA_943912455.1	uncultured Porphyromonas sp. IWeZ9d6I9V_bin.2.MAG	f__Porphyromonadaceae (UID2622)	96.1	0.63	0	d__Bacteria;p__Bacteroidota;c__Bacteroidia;o__Bacteroidales;f__Porphyromonadaceae;g__Porphyromonas_A;s__Porphyromonas_A sp001808555	22
GCA_900167105.1	Porphyromonas circumdentaria ATCC 51356	f__Porphyromonadaceae (UID2622)	95.83	0	0	d__Bacteria;p__Bacteroidota;c__Bacteroidia;o__Bacteroidales;f__Porphyromonadaceae;g__Porphyromonas;s__Porphyromonas circumdentaria	23
GCA_014206885.1	Porphyromonas circumdentaria DSM 103022	f__Porphyromonadaceae (UID2622)	95.83	0	0	d__Bacteria;p__Bacteroidota;c__Bacteroidia;o__Bacteroidales;f__Porphyromonadaceae;g__Porphyromonas;s__Porphyromonas circumdentaria	23
GCA_900761795.1	uncultured Porphyromonas sp. HGM05456	f__Porphyromonadaceae (UID2622)	99.51	0.31	100	d__Bacteria;p__Bacteroidota;c__Bacteroidia;o__Bacteroidales;f__Porphyromonadaceae;g__Porphyromonas;s__Porphyromonas sp900538385	24
GCA_900538385.1	uncultured Porphyromonas sp. UMGS18	f__Porphyromonadaceae (UID2622)	99.92	0	0	d__Bacteria;p__Bacteroidota;c__Bacteroidia;o__Bacteroidales;f__Porphyromonadaceae;g__Porphyromonas;s__Porphyromonas sp900538385	24
GCA_943914045.1	uncultured Porphyromonas sp. DrQACnSeKA_bin.1.MAG	f__Porphyromonadaceae (UID2622)	91.48	2.09	63.64	d__Bacteria;p__Bacteroidota;c__Bacteroidia;o__Bacteroidales;f__Porphyromonadaceae;g__Porphyromonas_A;s__Porphyromonas_A sp900541275	25
GCA_900541275.1	uncultured Porphyromonas sp. UMGS338	f__Porphyromonadaceae (UID2622)	97.33	0.31	0	d__Bacteria;p__Bacteroidota;c__Bacteroidia;o__Bacteroidales;f__Porphyromonadaceae;g__Porphyromonas_A;s__Porphyromonas_A sp900541275	25
GCA_000174775.1	Porphyromonas uenonis 60-3	f__Porphyromonadaceae (UID2622)	99.92	2.36	94.44	d__Bacteria;p__Bacteroidota;c__Bacteroidia;o__Bacteroidales;f__Porphyromonadaceae;g__Porphyromonas;s__Porphyromonas uenonis_A	26
GCA_000768875.1	Porphyromonas sp. COT-239 OH1446	f__Porphyromonadaceae (UID2622)	98.92	0	0	d__Bacteria;p__Bacteroidota;c__Bacteroidia;o__Bacteroidales;f__Porphyromonadaceae;g__Porphyromonas;s__Porphyromonas sp000768875	28
GCA_003096695.1	Porphyromonas loveana DSM 28520	f__Porphyromonadaceae (UID2622)	99.61	0	0	d__Bacteria;p__Bacteroidota;c__Bacteroidia;o__Bacteroidales;f__Porphyromonadaceae;g__Porphyromonas;s__Porphyromonas loveana	29
GCA_018127745.1	Porphyromonas sp. oral taxon 275 W7780	f__Porphyromonadaceae (UID2622)	97.08	0.47	0	d__Bacteria;p__Bacteroidota;c__Bacteroidia;o__Bacteroidales;f__Porphyromonadaceae;g__Porphyromonas;s__Porphyromonas sp018127745	30
GCA_022772085.1	Porphyromonas sp. SUG530	f__Porphyromonadaceae (UID2622)	99.61	0	0	d__Bacteria;p__Bacteroidota;c__Bacteroidia;o__Bacteroidales;f__Porphyromonadaceae;g__Porphyromonas;s__	31
GCA_900120395.1	Porphyromonadaceae bacterium FC4	f__Porphyromonadaceae (UID2622)	95.62	0	0	d__Bacteria;p__Bacteroidota;c__Bacteroidia;o__Bacteroidales;f__Porphyromonadaceae;g__Porphyromonas_A;s__Porphyromonas_A sp900120395	32
GCA_900757995.1	uncultured Porphyromonas sp. HGM05459	f__Porphyromonadaceae (UID2622)	94.89	0	0	d__Bacteria;p__Bacteroidota;c__Bacteroidia;o__Bacteroidales;f__Porphyromonadaceae;g__Porphyromonas;s__Porphyromonas sp900548415	33
GCA_905372525.1	uncultured Porphyromonas sp. SRR9217423-mag-bin.10	f__Porphyromonadaceae (UID2622)	95.35	0.02	100	d__Bacteria;p__Bacteroidota;c__Bacteroidia;o__Bacteroidales;f__Porphyromonadaceae;g__Porphyromonas;s__Porphyromonas sp905372525	34
GCA_905372565.1	uncultured Porphyromonas sp. SRR9217423-mag-bin.17	f__Porphyromonadaceae (UID2622)	96.75	0	0	d__Bacteria;p__Bacteroidota;c__Bacteroidia;o__Bacteroidales;f__Porphyromonadaceae;g__Porphyromonas;s__Porphyromonas sp905372565	35
GCA_915070105.1	uncultured Porphyromonas sp. SRR2034640_bin.3_metaWRAP_v1.1_MAG	f__Porphyromonadaceae (UID2622)	94.39	0.63	50	d__Bacteria;p__Bacteroidota;c__Bacteroidia;o__Bacteroidales;f__Porphyromonadaceae;g__Porphyromonas;s__	36
GCA_943912835.1	uncultured Porphyromonas sp. RxaearOaYr_bin.43.MAG	f__Porphyromonadaceae (UID2622)	96.45	0	0	d__Bacteria;p__Bacteroidota;c__Bacteroidia;o__Bacteroidales;f__Porphyromonadaceae;g__Porphyromonas;s__	37
