# Supplementary material for: Phylogenomic analysis of the Porphyromonas gingivalis - Porphyromonas gulae duo: approaches to the origin of periodontitis
Source: Front Microbiol. 2023 Jul 19;14:1226166. doi: 10.3389/fmicb.2023.1226166 (PMC10394638; doi:10.3389/fmicb.2023.1226166)
Supplement: Supplementary file 7 [file Table_2.XLSX]

## Sheet: Supplementary_Table_02
Species name	GTDB-TK classification	Sequenced type strain?	ANI95/MCL cluster	# Genomes found in the cluster
Porphyromonas gingivalis	d__Bacteria;p__Bacteroidota;c__Bacteroidia;o__Bacteroidales;f__Porphyromonadaceae;g__Porphyromonas;s__Porphyromonas gingivalis	Yes (ATCC 33277)	1	84
Porphyromonas pasteri	d__Bacteria;p__Bacteroidota;c__Bacteroidia;o__Bacteroidales;f__Porphyromonadaceae;g__Porphyromonas;s__Porphyromonas pasteri	Yes (JCM 30531)	2	34
Porphyromonas levii	d__Bacteria;p__Bacteroidota;c__Bacteroidia;o__Bacteroidales;f__Porphyromonadaceae;g__Porphyromonas_A;s__Porphyromonas_A levii	Yes (DSM 23370)	3	20
Porphyromonas gulae	d__Bacteria;p__Bacteroidota;c__Bacteroidia;o__Bacteroidales;f__Porphyromonadaceae;g__Porphyromonas;s__Porphyromonas gulae	Yes (DSM 15663)	4	14
Porphyromonas macacae	d__Bacteria;p__Bacteroidota;c__Bacteroidia;o__Bacteroidales;f__Porphyromonadaceae;g__Porphyromonas;s__Porphyromonas macacae	Yes (DSM 20710)	5	7
Porphyromonas cangingivalis	d__Bacteria;p__Bacteroidota;c__Bacteroidia;o__Bacteroidales;f__Porphyromonadaceae;g__Porphyromonas_A;s__Porphyromonas_A cangingivalis	Yes (ATCC 700135)	6	7
Porphyromonas somerae	d__Bacteria;p__Bacteroidota;c__Bacteroidia;o__Bacteroidales;f__Porphyromonadaceae;g__Porphyromonas_A;s__Porphyromonas_A somerae	Yes (DSM 23386)	7	6
Porphyromonas crevioricanis	d__Bacteria;p__Bacteroidota;c__Bacteroidia;o__Bacteroidales;f__Porphyromonadaceae;g__Porphyromonas;s__Porphyromonas crevioricanis	Yes (ATCC 55563)	8	6
Porphyromonas endodontalis	d__Bacteria;p__Bacteroidota;c__Bacteroidia;o__Bacteroidales;f__Porphyromonadaceae;g__Porphyromonas;s__Porphyromonas endodontalis	Yes (ATCC 35406)	9	4
Porphyromonas canoris	d__Bacteria;p__Bacteroidota;c__Bacteroidia;o__Bacteroidales;f__Porphyromonadaceae;g__Porphyromonas_A;s__Porphyromonas_A canoris	No	10	4
Porphyromonas asaccharolytica	d__Bacteria;p__Bacteroidota;c__Bacteroidia;o__Bacteroidales;f__Porphyromonadaceae;g__Porphyromonas;s__Porphyromonas asaccharolytica	Yes (DSM 20707)	11	3
Porphyromonas sp. "oral taxon 278"	d__Bacteria;p__Bacteroidota;c__Bacteroidia;o__Bacteroidales;f__Porphyromonadaceae;g__Porphyromonas;s__Porphyromonas sp000467855	N/A	12	3
Uncharacterized Porphyromonas	d__Bacteria;p__Bacteroidota;c__Bacteroidia;o__Bacteroidales;f__Porphyromonadaceae;g__Porphyromonas;s__Porphyromonas sp900546675	N/A	13	3
Uncharacterized Porphyromonas	d__Bacteria;p__Bacteroidota;c__Bacteroidia;o__Bacteroidales;f__Porphyromonadaceae;g__Porphyromonas;s__Porphyromonas sp003640335	N/A	14	3
Uncharacterized Porphyromonas	d__Bacteria;p__Bacteroidota;c__Bacteroidia;o__Bacteroidales;f__Porphyromonadaceae;g__Porphyromonas;s__Porphyromonas sp900539155	N/A	15	3
Uncharacterized Porphyromonas	d__Bacteria;p__Bacteroidota;c__Bacteroidia;o__Bacteroidales;f__Porphyromonadaceae;g__Porphyromonas;s__Porphyromonas sp900539765	N/A	16	3
Porphyromonas catoniae	d__Bacteria;p__Bacteroidota;c__Bacteroidia;o__Bacteroidales;f__Porphyromonadaceae;g__Porphyromonas;s__Porphyromonas catoniae	Yes (ATCC 51270)	17	2
Porphyromonas bennonis	d__Bacteria;p__Bacteroidota;c__Bacteroidia;o__Bacteroidales;f__Porphyromonadaceae;g__Porphyromonas_A;s__Porphyromonas_A bennonis	Yes (DSM 23058)	18	2
Porphyromonas uenonis	d__Bacteria;p__Bacteroidota;c__Bacteroidia;o__Bacteroidales;f__Porphyromonadaceae;g__Porphyromonas;s__Porphyromonas uenonis	Yes (DSM 23387)	19	2
Porphyromonas gingivicanis	d__Bacteria;p__Bacteroidota;c__Bacteroidia;o__Bacteroidales;f__Porphyromonadaceae;g__Porphyromonas;s__Porphyromonas gingivicanis	Yes (JCM 15907)	20	2
Uncharacterized Porphyromonas	d__Bacteria;p__Bacteroidota;c__Bacteroidia;o__Bacteroidales;f__Porphyromonadaceae;g__Porphyromonas;s__Porphyromonas sp000769075	N/A	21	2
Uncharacterized Porphyromonas	d__Bacteria;p__Bacteroidota;c__Bacteroidia;o__Bacteroidales;f__Porphyromonadaceae;g__Porphyromonas_A;s__Porphyromonas_A sp001808555	N/A	22	2
Porphyromonas circumdentaria	d__Bacteria;p__Bacteroidota;c__Bacteroidia;o__Bacteroidales;f__Porphyromonadaceae;g__Porphyromonas;s__Porphyromonas circumdentaria	Yes (ATCC 51356)	23	2
Uncharacterized Porphyromonas	d__Bacteria;p__Bacteroidota;c__Bacteroidia;o__Bacteroidales;f__Porphyromonadaceae;g__Porphyromonas;s__Porphyromonas sp900538385	N/A	24	2
Uncharacterized Porphyromonas	d__Bacteria;p__Bacteroidota;c__Bacteroidia;o__Bacteroidales;f__Porphyromonadaceae;g__Porphyromonas_A;s__Porphyromonas_A sp900541275	N/A	25	2
Porphyromonas uenonis-like	d__Bacteria;p__Bacteroidota;c__Bacteroidia;o__Bacteroidales;f__Porphyromonadaceae;g__Porphyromonas;s__Porphyromonas uenonis_A	N/A	26	1
Uncharacterized Porphyromonas	d__Bacteria;p__Bacteroidota;c__Bacteroidia;o__Bacteroidales;f__Porphyromonadaceae;g__Porphyromonas;s__Porphyromonas sp000768875	N/A	28	1
Porphyromonas loveana	d__Bacteria;p__Bacteroidota;c__Bacteroidia;o__Bacteroidales;f__Porphyromonadaceae;g__Porphyromonas;s__Porphyromonas loveana	Yes (DSM 28520)	29	1
Porphyromonas sp. "oral taxon 275"	d__Bacteria;p__Bacteroidota;c__Bacteroidia;o__Bacteroidales;f__Porphyromonadaceae;g__Porphyromonas;s__Porphyromonas sp018127745	N/A	30	1
Uncharacterized Porphyromonas	d__Bacteria;p__Bacteroidota;c__Bacteroidia;o__Bacteroidales;f__Porphyromonadaceae;g__Porphyromonas;s__	N/A	31	1
Uncharacterized Porphyromonas	d__Bacteria;p__Bacteroidota;c__Bacteroidia;o__Bacteroidales;f__Porphyromonadaceae;g__Porphyromonas_A;s__Porphyromonas_A sp900120395	N/A	32	1
Uncharacterized Porphyromonas	d__Bacteria;p__Bacteroidota;c__Bacteroidia;o__Bacteroidales;f__Porphyromonadaceae;g__Porphyromonas;s__Porphyromonas sp900548415	N/A	33	1
Uncharacterized Porphyromonas	d__Bacteria;p__Bacteroidota;c__Bacteroidia;o__Bacteroidales;f__Porphyromonadaceae;g__Porphyromonas;s__Porphyromonas sp905372525	N/A	34	1
Uncharacterized Porphyromonas	d__Bacteria;p__Bacteroidota;c__Bacteroidia;o__Bacteroidales;f__Porphyromonadaceae;g__Porphyromonas;s__Porphyromonas sp905372565	N/A	35	1
Uncharacterized Porphyromonas	d__Bacteria;p__Bacteroidota;c__Bacteroidia;o__Bacteroidales;f__Porphyromonadaceae;g__Porphyromonas;s__	N/A	36	1
Uncharacterized Porphyromonas	d__Bacteria;p__Bacteroidota;c__Bacteroidia;o__Bacteroidales;f__Porphyromonadaceae;g__Porphyromonas;s__	N/A	37	1
