# Supplementary material for: Phylogenomic analysis of the Porphyromonas gingivalis - Porphyromonas gulae duo: approaches to the origin of periodontitis
Source: Front Microbiol. 2023 Jul 19;14:1226166. doi: 10.3389/fmicb.2023.1226166 (PMC10394638; doi:10.3389/fmicb.2023.1226166)
Supplement: Supplementary file 8 [file Table_3.XLSX]

## Sheet: HMMER_searches
ASSEMBLY	Strain name	GTDB-TK classification	ANI95/MCL cluster	PF06321 (Major fimbrial subunit protein)	PF15495 (Major fimbrial subunit protein type IV, Fimbrillin, C-terminal)	PF07675 (Cleaved Adhesin Domain)	PF10365 (Domain of unknown function (DUF2436))	PF01364 (Peptidase family C25)	PF04371 (Porphyromonas-type peptidyl-arginine deiminase)
GCA_000007585.1_ASM758v1	Porphyromonas gingivalis W83	g__Porphyromonas;s__Porphyromonas gingivalis	1	2	2	5	3	5	2
GCA_000010505.1_ASM1050v1	Porphyromonas gingivalis ATCC 33277	g__Porphyromonas;s__Porphyromonas gingivalis	1	2	2	5	3	4	2
GCA_000270225.1_ASM27022v1	Porphyromonas gingivalis TDC60	g__Porphyromonas;s__Porphyromonas gingivalis	1	2	2	4	3	4	2
GCA_000271945.1_PgingivalisW50v1.0	Porphyromonas gingivalis W50	g__Porphyromonas;s__Porphyromonas gingivalis	1	2	2	3	0	2	2
GCA_000380305.1_PgingivalisJCVISC001v1.0	Porphyromonas gingivalis JCVI SC001	g__Porphyromonas;s__Porphyromonas gingivalis	1	2	2	2	0	1	2
GCA_000467795.1_ASM46779v1	Porphyromonas gingivalis F0568	g__Porphyromonas;s__Porphyromonas gingivalis	1	2	2	2	0	1	2
GCA_000467815.1_ASM46781v1	Porphyromonas gingivalis F0569	g__Porphyromonas;s__Porphyromonas gingivalis	1	2	2	2	0	1	2
GCA_000467835.1_ASM46783v1	Porphyromonas gingivalis F0570	g__Porphyromonas;s__Porphyromonas gingivalis	1	2	2	2	0	1	1
GCA_000467955.1_ASM46795v1	Porphyromonas gingivalis F0185	g__Porphyromonas;s__Porphyromonas gingivalis	1	2	2	1	0	2	2
GCA_000467975.1_ASM46797v1	Porphyromonas gingivalis F0566	g__Porphyromonas;s__Porphyromonas gingivalis	1	2	2	1	0	1	2
GCA_000467995.1_ASM46799v1	Porphyromonas gingivalis W4087	g__Porphyromonas;s__Porphyromonas gingivalis	1	2	2	1	0	1	2
GCA_000503975.1_SJD2	Porphyromonas gingivalis SJD2	g__Porphyromonas;s__Porphyromonas gingivalis	1	2	2	2	0	1	2
GCA_000739415.1_ASM73941v1	Porphyromonas gingivalis HG66	g__Porphyromonas;s__Porphyromonas gingivalis	1	2	2	6	5	5	2
GCA_001263815.1_ASM126381v1	Porphyromonas gingivalis A7436	g__Porphyromonas;s__Porphyromonas gingivalis	1	2	2	5	3	5	2
GCA_001274615.1_ASM127461v1	Porphyromonas gingivalis AJW4	g__Porphyromonas;s__Porphyromonas gingivalis	1	2	2	5	3	4	2
GCA_001297745.1_ASM129774v1	Porphyromonas gingivalis Ando	g__Porphyromonas;s__Porphyromonas gingivalis	1	2	2	5	3	3	2
GCA_001314265.1_ASM131426v1	Porphyromonas gingivalis 381	g__Porphyromonas;s__Porphyromonas gingivalis	1	2	2	5	3	4	2
GCA_001444325.1_ASM144432v1	Porphyromonas gingivalis A7A1-28	g__Porphyromonas;s__Porphyromonas gingivalis	1	2	2	3	3	5	2
GCA_001553795.1_ASM155379v1	Porphyromonas gingivalis MP4-504	g__Porphyromonas;s__Porphyromonas gingivalis	1	2	2	4	0	2	1
GCA_002204455.1_ASM220445v1	Porphyromonas gingivalis KCOM 2797	g__Porphyromonas;s__Porphyromonas gingivalis	1	2	2	3	0	2	2
GCA_002206065.1_SJD5	Porphyromonas gingivalis SJD5	g__Porphyromonas;s__Porphyromonas gingivalis	1	2	2	1	0	1	1
GCA_002206085.1_SJD4	Porphyromonas gingivalis SJD4	g__Porphyromonas;s__Porphyromonas gingivalis	1	2	2	2	1	2	1
GCA_002206105.1_SJD11	Porphyromonas gingivalis SJD11	g__Porphyromonas;s__Porphyromonas gingivalis	1	2	2	1	0	2	2
GCA_002208045.1_SJD12	Porphyromonas gingivalis SJD12	g__Porphyromonas;s__Porphyromonas gingivalis	1	2	2	1	0	1	2
GCA_002529125.1_ASM252912v1	Porphyromonas gingivalis WW5127	g__Porphyromonas;s__Porphyromonas gingivalis	1	2	2	5	1	2	1
GCA_002529145.1_ASM252914v1	Porphyromonas gingivalis WW3039	g__Porphyromonas;s__Porphyromonas gingivalis	1	2	2	4	1	2	2
GCA_002529155.1_ASM252915v1	Porphyromonas gingivalis WW2903	g__Porphyromonas;s__Porphyromonas gingivalis	1	2	2	4	1	2	2
GCA_002529185.1_ASM252918v1	Porphyromonas gingivalis WW2866	g__Porphyromonas;s__Porphyromonas gingivalis	1	2	2	4	0	2	2
GCA_002529205.1_ASM252920v1	Porphyromonas gingivalis WW5019	g__Porphyromonas;s__Porphyromonas gingivalis	1	2	2	3	0	1	1
GCA_002529215.1_ASM252921v1	Porphyromonas gingivalis WW2881	g__Porphyromonas;s__Porphyromonas gingivalis	1	2	2	6	1	2	2
GCA_002529235.1_ASM252923v1	Porphyromonas gingivalis WW3040	g__Porphyromonas;s__Porphyromonas gingivalis	1	2	1	3	0	2	1
GCA_002529285.1_ASM252928v1	Porphyromonas gingivalis WW2931	g__Porphyromonas;s__Porphyromonas gingivalis	1	2	2	3	1	2	2
GCA_002529345.1_ASM252934v1	Porphyromonas gingivalis WW2952	g__Porphyromonas;s__Porphyromonas gingivalis	1	2	2	3	0	1	2
GCA_002529355.1_ASM252935v1	Porphyromonas gingivalis WW2885	g__Porphyromonas;s__Porphyromonas gingivalis	1	2	2	3	0	1	2
GCA_002529365.1_ASM252936v1	Porphyromonas gingivalis WW3102	g__Porphyromonas;s__Porphyromonas gingivalis	1	2	2	4	1	2	2
GCA_002529375.1_ASM252937v1	Porphyromonas gingivalis WW2842	g__Porphyromonas;s__Porphyromonas gingivalis	1	2	2	5	2	3	1
GCA_002529425.1_ASM252942v1	Porphyromonas gingivalis WW2096	g__Porphyromonas;s__Porphyromonas gingivalis	1	2	2	3	0	1	2
GCA_002753935.1_ASM275393v1	Porphyromonas gingivalis KCOM 3131	g__Porphyromonas;s__Porphyromonas gingivalis	1	2	2	5	3	4	2
GCA_002753955.1_ASM275395v1	Porphyromonas gingivalis KCOM 2799	g__Porphyromonas;s__Porphyromonas gingivalis	1	2	2	6	3	4	2
GCA_002753975.1_ASM275397v1	Porphyromonas gingivalis KCOM 2801	g__Porphyromonas;s__Porphyromonas gingivalis	1	2	2	6	3	4	2
GCA_002754015.1_ASM275401v1	Porphyromonas gingivalis KCOM 2802	g__Porphyromonas;s__Porphyromonas gingivalis	1	2	2	4	3	4	2
GCA_002754035.1_ASM275403v1	Porphyromonas gingivalis KCOM 2803	g__Porphyromonas;s__Porphyromonas gingivalis	1	2	2	5	3	5	2
GCA_002754055.1_ASM275405v1	Porphyromonas gingivalis KCOM 2804	g__Porphyromonas;s__Porphyromonas gingivalis	1	2	2	5	3	5	2
GCA_002754075.1_ASM275407v1	Porphyromonas gingivalis KCOM 2805	g__Porphyromonas;s__Porphyromonas gingivalis	1	2	2	5	3	5	2
GCA_002754095.1_ASM275409v1	Porphyromonas gingivalis KCOM 3001	g__Porphyromonas;s__Porphyromonas gingivalis	1	2	2	5	3	4	2
GCA_002754115.1_ASM275411v1	Porphyromonas gingivalis KCOM 2796	g__Porphyromonas;s__Porphyromonas gingivalis	1	2	2	6	3	4	2
GCA_002754135.1_ASM275413v1	Porphyromonas gingivalis KCOM 2798	g__Porphyromonas;s__Porphyromonas gingivalis	1	2	2	7	3	4	2
GCA_002754155.1_ASM275415v1	Porphyromonas gingivalis KCOM 2800	g__Porphyromonas;s__Porphyromonas gingivalis	1	2	2	5	3	4	2
GCA_002892555.1_ASM289255v1	Porphyromonas gingivalis TDC 60	g__Porphyromonas;s__Porphyromonas gingivalis	1	2	2	4	3	4	2
GCA_002892575.1_ASM289257v1	Porphyromonas gingivalis ATCC 33277	g__Porphyromonas;s__Porphyromonas gingivalis	1	2	2	5	3	4	2
GCA_002892595.1_ASM289259v1	Porphyromonas gingivalis W83	g__Porphyromonas;s__Porphyromonas gingivalis	1	2	2	5	3	5	2
GCA_003862255.1_ASM386225v1	Porphyromonas gingivalis 381OKJP	g__Porphyromonas;s__Porphyromonas gingivalis	1	2	2	3	1	2	2
GCA_004214925.1_ASM421492v1	Porphyromonas gingivalis H3	g__Porphyromonas;s__Porphyromonas gingivalis	1	2	2	2	0	1	2
GCA_004214945.1_ASM421494v1	Porphyromonas gingivalis CP3	g__Porphyromonas;s__Porphyromonas gingivalis	1	2	2	1	0	1	2
GCA_018141745.1_ASM1814174v1	Porphyromonas gingivalis LyG-2	g__Porphyromonas;s__Porphyromonas gingivalis	1	2	2	6	3	4	2
GCA_018141765.1_ASM1814176v1	Porphyromonas gingivalis LyG-1	g__Porphyromonas;s__Porphyromonas gingivalis	1	2	2	5	3	4	2
GCA_018141805.1_ASM1814180v1	Porphyromonas gingivalis GMU202011	g__Porphyromonas;s__Porphyromonas gingivalis	1	2	2	4	3	4	2
GCA_021406605.1_ASM2140660v1	Porphyromonas gingivalis JKG10	g__Porphyromonas;s__Porphyromonas gingivalis	1	2	2	2	0	2	2
GCA_021406625.1_ASM2140662v1	Porphyromonas gingivalis EM3	g__Porphyromonas;s__Porphyromonas gingivalis	1	2	2	3	0	2	2
GCA_021406645.1_ASM2140664v1	Porphyromonas gingivalis B158	g__Porphyromonas;s__Porphyromonas gingivalis	1	2	2	3	0	2	2
GCA_021406655.1_ASM2140665v1	Porphyromonas gingivalis JKG9	g__Porphyromonas;s__Porphyromonas gingivalis	1	2	2	3	0	2	2
GCA_021406685.1_ASM2140668v1	Porphyromonas gingivalis 1439	g__Porphyromonas;s__Porphyromonas gingivalis	1	2	2	2	0	2	2
GCA_021406705.1_ASM2140670v1	Porphyromonas gingivalis TV14	g__Porphyromonas;s__Porphyromonas gingivalis	1	2	2	2	0	1	2
GCA_021406725.1_ASM2140672v1	Porphyromonas gingivalis Kyudai-3	g__Porphyromonas;s__Porphyromonas gingivalis	1	2	2	2	1	2	2
GCA_021406735.1_ASM2140673v1	Porphyromonas gingivalis Kyudai-4	g__Porphyromonas;s__Porphyromonas gingivalis	1	2	2	4	0	2	2
GCA_021406745.1_ASM2140674v1	Porphyromonas gingivalis B42	g__Porphyromonas;s__Porphyromonas gingivalis	1	2	2	3	0	2	2
GCA_021406785.1_ASM2140678v1	Porphyromonas gingivalis 1436	g__Porphyromonas;s__Porphyromonas gingivalis	1	2	2	4	1	1	2
GCA_021406795.1_ASM2140679v1	Porphyromonas gingivalis D83T3	g__Porphyromonas;s__Porphyromonas gingivalis	1	2	2	2	1	1	2
GCA_021406845.1_ASM2140684v1	Porphyromonas gingivalis 222	g__Porphyromonas;s__Porphyromonas gingivalis	1	2	1	3	1	2	2
GCA_023822425.1_ASM2382242v1	Porphyromonas gingivalis W50	g__Porphyromonas;s__Porphyromonas gingivalis	1	2	2	5	3	5	2
GCA_023822445.1_ASM2382244v1	Porphyromonas gingivalis W50/BE1	g__Porphyromonas;s__Porphyromonas gingivalis	1	2	2	4	2	4	2
GCA_023822465.1_ASM2382246v1	Porphyromonas gingivalis W50/BR1	g__Porphyromonas;s__Porphyromonas gingivalis	1	2	2	4	2	4	2
GCA_900157215.1_Strain_3-3	Porphyromonas gingivalis 3_3	g__Porphyromonas;s__Porphyromonas gingivalis	1	2	2	5	2	4	2
GCA_900157225.1_7BTORR	Porphyromonas gingivalis 7BTORR	g__Porphyromonas;s__Porphyromonas gingivalis	1	2	2	5	2	4	2
GCA_900157235.1_YH522	Porphyromonas gingivalis SU60	g__Porphyromonas;s__Porphyromonas gingivalis	1	2	2	5	2	4	2
GCA_900157245.1_15-9	Porphyromonas gingivalis 15_9	g__Porphyromonas;s__Porphyromonas gingivalis	1	2	2	4	2	4	2
GCA_900157255.1_ATCC49417	Porphyromonas gingivalis ATCC 49417	g__Porphyromonas;s__Porphyromonas gingivalis	1	2	2	5	2	4	2
GCA_900157265.1_A7A1-28	Porphyromonas gingivalis A7A1_28	g__Porphyromonas;s__Porphyromonas gingivalis	1	2	2	4	2	4	2
GCA_900157275.1_84-3	Porphyromonas gingivalis 84_3	g__Porphyromonas;s__Porphyromonas gingivalis	1	2	2	5	2	4	2
GCA_900157285.1_13-1	Porphyromonas gingivalis 13_1	g__Porphyromonas;s__Porphyromonas gingivalis	1	2	2	5	2	4	2
GCA_900157295.1_11A	Porphyromonas gingivalis 11A	g__Porphyromonas;s__Porphyromonas gingivalis	1	2	2	5	2	4	2
GCA_900157325.1_3A1	Porphyromonas gingivalis 3A1	g__Porphyromonas;s__Porphyromonas gingivalis	1	2	2	6	2	4	2
GCA_900157345.1_AFR-5B1	Porphyromonas gingivalis AFR5B1	g__Porphyromonas;s__Porphyromonas gingivalis	1	2	2	5	2	5	1
GCA_905372065.1_SRR9217400-mag-bin.3	Porphyromonas gingivalis SRR9217400-mag-bin.3	g__Porphyromonas;s__Porphyromonas gingivalis	1	2	2	2	1	2	2
GCA_000292995.1_Psp279F0450v1.0	Porphyromonas sp. oral taxon 279 str. F0450	g__Porphyromonas;s__Porphyromonas pasteri	2	0	1	0	0	0	1
GCA_000700805.1_ASM70080v1	Porphyromonas sp. KLE 1280	g__Porphyromonas;s__Porphyromonas pasteri	2	0	1	0	0	0	1
GCA_001553165.1_ASM155316v1	Porphyromonadaceae bacterium KA00676	g__Porphyromonas;s__Porphyromonas pasteri	2	0	1	0	0	0	1
GCA_001553215.1_ASM155321v1	Porphyromonas somerae KA00683	g__Porphyromonas;s__Porphyromonas pasteri	2	0	1	0	0	0	1
GCA_014647755.1_ASM1464775v1	Porphyromonas pasteri JCM 30531	g__Porphyromonas;s__Porphyromonas pasteri	2	0	1	0	0	0	1
GCA_015262735.1_ASM1526273v1	Porphyromonas sp. JCVI_1_bin.6	g__Porphyromonas;s__Porphyromonas pasteri	2	0	1	0	0	0	1
GCA_015262745.1_ASM1526274v1	Porphyromonas sp. JCVI_12_bin.11	g__Porphyromonas;s__Porphyromonas pasteri	2	0	1	0	0	0	1
GCA_015262755.1_ASM1526275v1	Porphyromonas sp. JCVI_44_bin.21	g__Porphyromonas;s__Porphyromonas pasteri	2	0	1	0	0	0	1
GCA_015262795.1_ASM1526279v1	Porphyromonas sp. JCVI_48_bin.2	g__Porphyromonas;s__Porphyromonas pasteri	2	0	1	0	0	0	1
GCA_015262805.1_ASM1526280v1	Porphyromonas sp. JCVI_36_bin.1	g__Porphyromonas;s__Porphyromonas pasteri	2	0	1	0	0	0	1
GCA_015262835.1_ASM1526283v1	Porphyromonas sp. JCVI_26_bin.3	g__Porphyromonas;s__Porphyromonas pasteri	2	0	1	0	0	0	1
GCA_015262855.1_ASM1526285v1	Porphyromonas sp. JCVI_19_bin.1	g__Porphyromonas;s__Porphyromonas pasteri	2	0	1	0	0	0	1
GCA_015262895.1_ASM1526289v1	Porphyromonadaceae bacterium JCVI_4_bin.4	g__Porphyromonas;s__Porphyromonas pasteri	2	0	1	0	0	0	1
GCA_015262905.1_ASM1526290v1	Porphyromonadaceae bacterium JCVI_42_bin.10	g__Porphyromonas;s__Porphyromonas pasteri	2	0	1	0	0	0	1
GCA_015262915.1_ASM1526291v1	Porphyromonadaceae bacterium JCVI_41_bin.6	g__Porphyromonas;s__Porphyromonas pasteri	2	0	1	0	0	0	1
GCA_015262925.1_ASM1526292v1	Porphyromonadaceae bacterium JCVI_49_bin.7	g__Porphyromonas;s__Porphyromonas pasteri	2	0	1	0	0	0	1
GCA_015262975.1_ASM1526297v1	Porphyromonadaceae bacterium JCVI_38_bin.12	g__Porphyromonas;s__Porphyromonas pasteri	2	0	1	0	0	0	1
GCA_015262995.1_ASM1526299v1	Porphyromonadaceae bacterium JCVI_32_bin.53	g__Porphyromonas;s__Porphyromonas pasteri	2	0	1	0	0	0	1
GCA_015263005.1_ASM1526300v1	Porphyromonadaceae bacterium JCVI_34_bin.4	g__Porphyromonas;s__Porphyromonas pasteri	2	0	1	0	0	0	1
GCA_015263015.1_ASM1526301v1	Porphyromonadaceae bacterium JCVI_28_bin.3	g__Porphyromonas;s__Porphyromonas pasteri	2	0	1	0	0	0	1
GCA_015263045.1_ASM1526304v1	Porphyromonadaceae bacterium JCVI_37_bin.10	g__Porphyromonas;s__Porphyromonas pasteri	2	0	1	0	0	0	1
GCA_015263095.1_ASM1526309v1	Porphyromonadaceae bacterium JCVI_18_bin.8	g__Porphyromonas;s__Porphyromonas pasteri	2	0	1	0	0	0	1
GCA_015263105.1_ASM1526310v1	Porphyromonadaceae bacterium JCVI_17_bin.5	g__Porphyromonas;s__Porphyromonas pasteri	2	0	1	0	0	0	1
GCA_015263125.1_ASM1526312v1	Porphyromonadaceae bacterium JCVI_22A_bin.8	g__Porphyromonas;s__Porphyromonas pasteri	2	0	1	0	0	0	1
GCA_015263155.1_ASM1526315v1	Porphyromonadaceae bacterium JCVI_16_bin.10	g__Porphyromonas;s__Porphyromonas pasteri	2	0	1	0	0	0	1
GCA_015263215.1_ASM1526321v1	Porphyromonadaceae bacterium JCVI_11_bin.14	g__Porphyromonas;s__Porphyromonas pasteri	2	0	1	0	0	0	1
GCA_905371295.1_SRR6059110-mag-bin.5	Porphyromonas somerae SRR6059110-mag-bin.5	g__Porphyromonas;s__Porphyromonas pasteri	2	0	1	0	0	0	1
GCA_905372325.1_SRR9217406-mag-bin.1	Porphyromonas somerae SRR9217406-mag-bin.1	g__Porphyromonas;s__Porphyromonas pasteri	2	0	1	0	0	0	1
GCA_915069595.1_SRR2037088_bin.12_metaWRAP_v1.1_MAG	uncultured Porphyromonas sp. SRR2037088_bin.12_metaWRAP_v1.1_MAG	g__Porphyromonas;s__Porphyromonas pasteri	2	0	1	0	0	0	1
GCA_916048385.1_ERR2764975_bin.4_metaWRAP_v1.1_MAG	uncultured Porphyromonas sp. ERR2764975_bin.4_metaWRAP_v1.1_MAG	g__Porphyromonas;s__Porphyromonas pasteri	2	0	1	0	0	0	1
GCA_916439165.1_DRR214962_bin.24_metaWRAP_v1.1_MAG	uncultured Porphyromonas sp. DRR214962_bin.24_metaWRAP_v1.1_MAG	g__Porphyromonas;s__Porphyromonas pasteri	2	0	1	0	0	0	1
GCA_916720075.1_SRR15235654_bin.4_metaWRAP_v1.1_MAG	uncultured Porphyromonas sp. SRR15235654_bin.4_metaWRAP_v1.1_MAG	g__Porphyromonas;s__Porphyromonas pasteri	2	0	1	0	0	0	1
GCA_927910925.1_ERR3827219_bin.1_metaWRAP_v1.1_MAG	uncultured Porphyromonas sp. ERR3827219_bin.1_metaWRAP_v1.1_MAG	g__Porphyromonas;s__Porphyromonas pasteri	2	0	1	0	0	0	1
GCA_943169685.1_Porphyromonas_sp._bobii-EMRHCC_6C	Porphyromonas bobii EMRHCC_6C	g__Porphyromonas;s__Porphyromonas pasteri	2	0	1	0	0	0	1
GCA_000379925.1_ASM37992v1	Porphyromonas levii DSM 23370	g__Porphyromonas_A;s__Porphyromonas_A levii	3	1	2	0	0	0	1
GCA_004551505.1_ASM455150v1	Porphyromonas levii AF5678	g__Porphyromonas_A;s__Porphyromonas_A levii	3	2	2	0	0	0	1
GCA_004551515.1_ASM455151v1	Porphyromonas levii AF0918	g__Porphyromonas_A;s__Porphyromonas_A levii	3	2	2	0	0	0	1
GCA_018205535.1_ASM1820553v1	Porphyromonas levii DD11	g__Porphyromonas_A;s__Porphyromonas_A levii	3	0	1	0	0	0	1
GCA_018205715.1_ASM1820571v1	Porphyromonas levii DD15	g__Porphyromonas_A;s__Porphyromonas_A levii	3	0	1	0	0	0	1
GCA_018205765.1_ASM1820576v1	Porphyromonas levii DD18	g__Porphyromonas_A;s__Porphyromonas_A levii	3	0	2	0	0	0	1
GCA_018205865.1_ASM1820586v1	Porphyromonas levii DD21	g__Porphyromonas_A;s__Porphyromonas_A levii	3	0	3	0	0	0	1
GCA_018205875.1_ASM1820587v1	Porphyromonas levii DD20	g__Porphyromonas_A;s__Porphyromonas_A levii	3	0	3	0	0	0	1
GCA_018205955.1_ASM1820595v1	Porphyromonas levii DD23	g__Porphyromonas_A;s__Porphyromonas_A levii	3	0	3	0	0	0	1
GCA_018206055.1_ASM1820605v1	Porphyromonas levii DD24	g__Porphyromonas_A;s__Porphyromonas_A levii	3	0	3	0	0	0	1
GCA_018206105.1_ASM1820610v1	Porphyromonas levii DD27	g__Porphyromonas_A;s__Porphyromonas_A levii	3	0	3	0	0	0	1
GCA_018206195.1_ASM1820619v1	Porphyromonas levii DD30	g__Porphyromonas_A;s__Porphyromonas_A levii	3	0	3	0	0	0	1
GCA_018206455.1_ASM1820645v1	Porphyromonas levii DD38	g__Porphyromonas_A;s__Porphyromonas_A levii	3	1	3	0	0	0	1
GCA_018206615.1_ASM1820661v1	Porphyromonas levii DD39	g__Porphyromonas_A;s__Porphyromonas_A levii	3	0	3	0	0	0	1
GCA_018206715.1_ASM1820671v1	Porphyromonas levii DD44	g__Porphyromonas_A;s__Porphyromonas_A levii	3	0	4	0	0	0	1
GCA_018206835.1_ASM1820683v1	Porphyromonas levii DD48	g__Porphyromonas_A;s__Porphyromonas_A levii	3	0	3	0	0	0	1
GCA_018206845.1_ASM1820684v1	Porphyromonas levii DD47	g__Porphyromonas_A;s__Porphyromonas_A levii	3	1	2	0	0	0	1
GCA_018206875.1_ASM1820687v1	Porphyromonas levii DD49	g__Porphyromonas_A;s__Porphyromonas_A levii	3	0	3	0	0	0	1
GCA_018206925.1_ASM1820692v1	Porphyromonas levii DD50	g__Porphyromonas_A;s__Porphyromonas_A levii	3	0	3	0	0	0	1
GCA_018207015.1_ASM1820701v1	Porphyromonas levii DD51	g__Porphyromonas_A;s__Porphyromonas_A levii	3	0	3	0	0	0	1
GCA_000378065.1_ASM37806v1	Porphyromonas gulae DSM 15663	g__Porphyromonas;s__Porphyromonas gulae	4	2	3	4	1	2	3
GCA_000765945.1_ASM76594v1	Porphyromonas gulae COT-052 OH3856	g__Porphyromonas;s__Porphyromonas gulae	4	2	2	9	3	5	3
GCA_000765965.1_ASM76596v1	Porphyromonas sp. COT-052 OH4946	g__Porphyromonas;s__Porphyromonas gulae	4	2	2	7	1	4	3
GCA_000768765.1_ASM76876v1	Porphyromonas gulae COT-052 OH2179	g__Porphyromonas;s__Porphyromonas gulae	4	2	2	10	2	3	3
GCA_000768775.1_ASM76877v1	Porphyromonas gulae COT-052 OH3439	g__Porphyromonas;s__Porphyromonas gulae	4	2	2	7	1	2	3
GCA_000768785.1_ASM76878v1	Porphyromonas gulae COT-052 OH1451	g__Porphyromonas;s__Porphyromonas gulae	4	2	2	6	1	2	2
GCA_000768835.1_ASM76883v1	Porphyromonas gulae COT-052 OH4119	g__Porphyromonas;s__Porphyromonas gulae	4	2	2	6	2	4	3
GCA_000768915.1_ASM76891v1	Porphyromonas gulae COT-052 OH3471	g__Porphyromonas;s__Porphyromonas gulae	4	2	2	7	2	4	3
GCA_000769015.1_ASM76901v1	Porphyromonas gulae OH3161B	g__Porphyromonas;s__Porphyromonas gulae	4	2	2	9	2	4	3
GCA_000769095.1_ASM76909v1	Porphyromonas gulae COT-052 OH2857	g__Porphyromonas;s__Porphyromonas gulae	4	2	2	10	2	5	3
GCA_000769385.1_ASM76938v1	Porphyromonas gulae COT-052 OH1355	g__Porphyromonas;s__Porphyromonas gulae	4	2	2	10	2	4	3
GCA_000769475.1_ASM76947v1	Porphyromonas gulae COT-052 OH3498	g__Porphyromonas;s__Porphyromonas gulae	4	2	2	6	1	4	3
GCA_000971515.1_ASM97151v1	Porphyromonas gulae COT-052_OH2199	g__Porphyromonas;s__Porphyromonas gulae	4	2	3	7	1	3	2
GCA_943914445.1_DG17dxpEET_bin.16.MAG	Porphyromonas gulae DG17dxpEET_bin.16.MAG	g__Porphyromonas;s__Porphyromonas gulae	4	2	2	4	1	2	3
GCA_000379945.1_ASM37994v1	Porphyromonas macacae DSM 20710	g__Porphyromonas;s__Porphyromonas macacae	5	2	3	0	0	0	1
GCA_000614325.1_ASM61432v1	Porphyromonas macacae DSM 20710	g__Porphyromonas;s__Porphyromonas macacae	5	2	3	0	0	0	1
GCA_000614385.1_ASM61438v1	Porphyromonas macacae JCM 15984	g__Porphyromonas;s__Porphyromonas macacae	5	2	3	0	0	0	1
GCA_000769035.1_ASM76903v1	Porphyromonas macacae COT-192 OH2859	g__Porphyromonas;s__Porphyromonas macacae	5	2	2	0	0	0	1
GCA_000769055.1_ASM76905v1	Porphyromonas macacae COT-192 OH2631	g__Porphyromonas;s__Porphyromonas macacae	5	2	3	0	0	0	1
GCA_900454765.1_57530_F01	Porphyromonas macacae NCTC11632	g__Porphyromonas;s__Porphyromonas macacae	5	2	3	0	0	0	1
GCA_900454825.1_53550_G01	Porphyromonas macacae NCTC13100	g__Porphyromonas;s__Porphyromonas macacae	5	2	3	0	0	0	1
GCA_000614355.1_ASM61435v1	Porphyromonas cangingivalis JCM 15983	g__Porphyromonas_A;s__Porphyromonas_A cangingivalis	6	1	4	0	0	0	1
GCA_000766005.1_ASM76600v1	Porphyromonas cangingivalis COT-109 OH1379	g__Porphyromonas_A;s__Porphyromonas_A cangingivalis	6	1	4	0	0	0	1
GCA_000768995.1_ASM76899v1	Porphyromonas cangingivalis COT-109 OH1386	g__Porphyromonas_A;s__Porphyromonas_A cangingivalis	6	1	1	0	0	0	1
GCA_900167355.1_IMG-taxon_2585428082_annotated_assembly	Porphyromonas cangingivalis ATCC 700135	g__Porphyromonas_A;s__Porphyromonas_A cangingivalis	6	1	4	0	0	0	1
GCA_900454945.1_57948_F01	Porphyromonas cangingivalis NCTC12857	g__Porphyromonas_A;s__Porphyromonas_A cangingivalis	6	1	1	0	0	0	1
GCA_900638305.1_57043_C01	Porphyromonas cangingivalis NCTC12856	g__Porphyromonas_A;s__Porphyromonas_A cangingivalis	6	1	4	0	0	0	1
GCA_943913855.1_Ydo9MoivB7_bin.41.MAG	Porphyromonas cangingivalis Ydo9MoivB7_bin.41.MAG	g__Porphyromonas_A;s__Porphyromonas_A cangingivalis	6	1	3	0	0	0	1
GCA_000372405.1_ASM37240v1	Porphyromonas somerae DSM 23386	g__Porphyromonas_A;s__Porphyromonas_A somerae	7	0	1	0	0	0	1
GCA_000435035.1_MGS1061	Porphyromonas sp. CAG:1061	g__Porphyromonas_A;s__Porphyromonas_A somerae	7	0	2	0	0	0	1
GCA_001815465.1_ASM181546v1	Porphyromonas sp. HMSC077F02	g__Porphyromonas_A;s__Porphyromonas_A somerae	7	0	0	0	0	0	1
GCA_022845615.1_ASM2284561v1	Porphyromonas somerae CE91-St14	g__Porphyromonas_A;s__Porphyromonas_A somerae	7	0	1	0	0	0	1
GCA_900544745.1_UMGS713	uncultured Porphyromonas sp. UMGS713	g__Porphyromonas_A;s__Porphyromonas_A somerae	7	0	1	0	0	0	1
GCA_905187755.1_ERR414468-mag-bin.24	uncultured Porphyromonas sp. ERR414468-bin.24	g__Porphyromonas_A;s__Porphyromonas_A somerae	7	0	1	0	0	0	1
GCA_000509245.1_ASM50924v1	Porphyromonas crevioricanis JCM 15906	g__Porphyromonas;s__Porphyromonas crevioricanis	8	1	2	1	0	1	1
GCA_000509265.1_ASM50926v1	Porphyromonas crevioricanis JCM 13913	g__Porphyromonas;s__Porphyromonas crevioricanis	8	1	2	1	0	1	1
GCA_000768955.1_ASM76895v1	Porphyromonas crevioricanis COT-253 OH2125	g__Porphyromonas;s__Porphyromonas crevioricanis	8	1	2	1	0	1	1
GCA_000768975.1_ASM76897v1	Porphyromonas crevioricanis COT-253 OH1447	g__Porphyromonas;s__Porphyromonas crevioricanis	8	1	2	1	0	1	1
GCA_900167225.1_IMG-taxon_2585428092_annotated_assembly	Porphyromonas crevioricanis ATCC 55563	g__Porphyromonas;s__Porphyromonas crevioricanis	8	1	2	1	0	1	1
GCA_900476255.1_53750_A02	Porphyromonas crevioricanis NCTC12858	g__Porphyromonas;s__Porphyromonas crevioricanis	8	1	2	1	0	1	1
GCA_000174815.1_ASM17481v1	Porphyromonas endodontalis ATCC 35406	g__Porphyromonas;s__Porphyromonas endodontalis	9	1	2	0	0	1	1
GCA_020097375.1_ASM2009737v1	Porphyromonas endodontalis FDAARGOS_1506	g__Porphyromonas;s__Porphyromonas endodontalis	9	1	2	0	0	1	1
GCA_900454815.1_52278_C01	Porphyromonas endodontalis NCTC13058	g__Porphyromonas;s__Porphyromonas endodontalis	9	1	2	0	0	1	1
GCA_905372125.1_SRR9217394-mag-bin.3	Porphyromonas endodontalis SRR9217394-mag-bin.3	g__Porphyromonas;s__Porphyromonas endodontalis	9	1	3	0	0	2	1
GCA_000765975.1_ASM76597v1	Porphyromonas canoris COT-108 OH1224	g__Porphyromonas_A;s__Porphyromonas_A canoris	10	1	0	0	0	0	1
GCA_000768755.1_ASM76875v1	Porphyromonas sp. COT-108 OH1349	g__Porphyromonas_A;s__Porphyromonas_A canoris	10	1	0	0	0	0	1
GCA_000768895.1_ASM76889v1	Porphyromonas sp. COT-108 OH2963	g__Porphyromonas_A;s__Porphyromonas_A canoris	10	1	0	0	0	0	1
GCA_000769115.1_ASM76911v1	Porphyromonas canoris COT-108 OH2762	g__Porphyromonas_A;s__Porphyromonas_A canoris	10	1	0	0	0	0	1
GCA_000183605.2_ASM18360v1	Porphyromonas asaccharolytica PR426713P-I	g__Porphyromonas;s__Porphyromonas asaccharolytica	11	0	2	0	0	1	1
GCA_000212375.1_ASM21237v1	Porphyromonas asaccharolytica DSM 20707	g__Porphyromonas;s__Porphyromonas asaccharolytica	11	0	2	0	0	1	1
GCA_902406175.1_UHGG_MGYG-HGUT-04267	uncultured Porphyromonas sp. MGYG-HGUT-04267	g__Porphyromonas;s__Porphyromonas asaccharolytica	11	0	2	0	0	1	1
GCA_000467855.2_ASM46785v2	Porphyromonas sp. oral taxon 278 str. W7784	g__Porphyromonas;s__Porphyromonas sp000467855	12	0	1	0	0	0	1
GCA_905372685.1_SRR9217428-mag-bin.34	Porphyromonas sp. oral taxon 278 SRR9217428-mag-bin.34	g__Porphyromonas;s__Porphyromonas sp000467855	12	0	1	0	0	0	1
GCA_916048245.1_ERR2764965_bin.3_metaWRAP_v1.1_MAG	uncultured Porphyromonas sp. ERR2764965_bin.3_metaWRAP_v1.1_MAG	g__Porphyromonas;s__Porphyromonas sp000467855	12	0	1	0	0	0	1
GCA_014867075.1_ASM1486707v1	Porphyromonas sp. COPD073	g__Porphyromonas;s__Porphyromonas sp900546675	13	0	2	1	0	1	1
GCA_900759075.1_ERS608578_31	uncultured Porphyromonas sp. HGM05455	g__Porphyromonas;s__Porphyromonas sp900546675	13	0	4	0	0	1	1
GCA_905188135.1_ERR414468-mag-bin.35	uncultured Porphyromonas sp. ERR414468-bin.35	g__Porphyromonas;s__Porphyromonas sp900546675	13	0	3	1	0	1	1
GCA_015262715.1_ASM1526271v1	Porphyromonas sp. JCVI_44_bin.8	g__Porphyromonas;s__Porphyromonas sp003640335	14	0	0	0	0	0	0
GCA_905371415.1_SRR6059114-mag-bin.2	uncultured Porphyromonas sp. SRR6059114-mag-bin.2	g__Porphyromonas;s__Porphyromonas sp003640335	14	0	0	0	0	0	1
GCA_916720185.1_SRR15235664_bin.23_metaWRAP_v1.1_MAG	uncultured Porphyromonas sp. SRR15235664_bin.23_metaWRAP_v1.1_MAG	g__Porphyromonas;s__Porphyromonas sp003640335	14	0	0	0	0	0	1
GCA_016775255.1_ASM1677525v1	Porphyromonas sp. 10NH	g__Porphyromonas;s__Porphyromonas sp900539155	15	1	3	0	0	1	1
GCA_900539155.1_UMGS107	uncultured Porphyromonas sp. UMGS107	g__Porphyromonas;s__Porphyromonas sp900539155	15	1	3	0	0	1	1
GCA_900759085.1_ERS608578_77	uncultured Porphyromonas sp. HGM05458	g__Porphyromonas;s__Porphyromonas sp900539155	15	1	2	0	0	1	1
GCA_900539765.1_UMGS166	uncultured Porphyromonas sp. UMGS166	g__Porphyromonas;s__Porphyromonas sp900539765	16	1	3	0	0	1	1
GCA_900759295.1_ERS608590_2	uncultured Porphyromonas sp. HGM05460	g__Porphyromonas;s__Porphyromonas sp900539765	16	1	2	0	0	1	1
GCA_905205245.1_SRR7721865-mag-bin.14	uncultured Porphyromonas sp. SRR7721865-bin.14	g__Porphyromonas;s__Porphyromonas sp900539765	16	0	3	0	0	1	1
GCA_000318215.2_ASM31821v2	Porphyromonas catoniae F0037	g__Porphyromonas;s__Porphyromonas catoniae	17	0	1	0	0	0	1
GCA_000565015.1_PcatATCC51270v1.0	Porphyromonas catoniae ATCC 51270	g__Porphyromonas;s__Porphyromonas catoniae	17	0	1	0	0	0	1
GCA_000375645.1_ASM37564v1	Porphyromonas bennonis DSM 23058	g__Porphyromonas_A;s__Porphyromonas_A bennonis	18	0	1	0	0	0	1
GCA_900543265.1_UMGS547	uncultured Porphyromonas sp. UMGS547	g__Porphyromonas_A;s__Porphyromonas_A bennonis	18	0	3	0	0	0	1
GCA_000482365.1_ASM48236v1	Porphyromonas uenonis DSM 23387	g__Porphyromonas;s__Porphyromonas uenonis	19	1	4	1	0	1	1
GCA_000613705.1_ASM61370v1	Porphyromonas uenonis DSM 23387	g__Porphyromonas;s__Porphyromonas uenonis	19	1	4	1	0	1	1
GCA_000614585.1_ASM61458v1	Porphyromonas gingivicanis JCM 15907	g__Porphyromonas;s__Porphyromonas gingivicanis	20	0	2	1	0	2	1
GCA_000769135.1_ASM76913v1	Porphyromonas gingivicanis COT-022 OH1391	g__Porphyromonas;s__Porphyromonas gingivicanis	20	0	3	2	0	1	1
GCA_000768935.1_ASM76893v1	Porphyromonas sp. COT-290 OH860	g__Porphyromonas;s__Porphyromonas sp000769075	21	0	1	0	0	1	1
GCA_000769075.1_ASM76907v1	Porphyromonas sp. COT-290 OH3588	g__Porphyromonas;s__Porphyromonas sp000769075	21	0	1	0	0	1	1
GCA_001808555.1_ASM180855v1	Porphyromonas sp. HMSC065F10	g__Porphyromonas_A;s__Porphyromonas_A sp001808555	22	0	2	0	0	0	1
GCA_943912455.1_IWeZ9d6I9V_bin.2.MAG	uncultured Porphyromonas sp. IWeZ9d6I9V_bin.2.MAG	g__Porphyromonas_A;s__Porphyromonas_A sp001808555	22	0	3	0	0	0	1
GCA_014206885.1_ASM1420688v1	Porphyromonas circumdentaria DSM 103022	g__Porphyromonas;s__Porphyromonas circumdentaria	23	0	3	1	0	1	1
GCA_900167105.1_IMG-taxon_2582581320_annotated_assembly	Porphyromonas circumdentaria ATCC 51356	g__Porphyromonas;s__Porphyromonas circumdentaria	23	0	3	1	0	1	1
GCA_900538385.1_UMGS18	uncultured Porphyromonas sp. UMGS18	g__Porphyromonas;s__Porphyromonas sp900538385	24	1	3	1	0	1	1
GCA_900761795.1_SRS098717_21	uncultured Porphyromonas sp. HGM05456	g__Porphyromonas;s__Porphyromonas sp900538385	24	1	3	0	0	1	1
GCA_900541275.1_UMGS338	uncultured Porphyromonas sp. UMGS338	g__Porphyromonas_A;s__Porphyromonas_A sp900541275	25	0	2	0	0	0	1
GCA_943914045.1_DrQACnSeKA_bin.1.MAG	uncultured Porphyromonas sp. DrQACnSeKA_bin.1.MAG	g__Porphyromonas_A;s__Porphyromonas_A sp900541275	25	0	0	0	0	0	0
GCA_000174775.1_ASM17477v1	Porphyromonas uenonis 60-3	g__Porphyromonas;s__Porphyromonas uenonis_A	26	1	2	0	0	1	1
GCA_000768875.1_ASM76887v1	Porphyromonas sp. COT-239 OH1446	g__Porphyromonas;s__Porphyromonas sp000768875	28	0	1	0	0	0	1
GCA_003096695.1_ASM309669v1	Porphyromonas loveana DSM 28520	g__Porphyromonas;s__Porphyromonas loveana	29	2	2	8	2	1	2
GCA_018127745.1_ASM1812774v1	Porphyromonas sp. oral taxon 275 W7780	g__Porphyromonas;s__Porphyromonas sp018127745	30	0	1	0	0	0	1
GCA_022772085.1_ASM2277208v1	Porphyromonas sp. SUG530	g__Porphyromonas;s__	31	0	4	0	0	1	1
GCA_900120395.1_PRJEB18035	Porphyromonadaceae bacterium FC4	g__Porphyromonas_A;s__Porphyromonas_A sp900120395	32	0	1	0	0	0	1
GCA_900757995.1_ERS537409_6	uncultured Porphyromonas sp. HGM05459	g__Porphyromonas;s__Porphyromonas sp900548415	33	1	4	0	0	1	1
GCA_905372525.1_SRR9217423-mag-bin.10	uncultured Porphyromonas sp. SRR9217423-mag-bin.10	g__Porphyromonas;s__Porphyromonas sp905372525	34	0	0	0	0	0	1
GCA_905372565.1_SRR9217423-mag-bin.17	uncultured Porphyromonas sp. SRR9217423-mag-bin.17	g__Porphyromonas;s__Porphyromonas sp905372565	35	0	1	0	0	1	1
GCA_915070105.1_SRR2034640_bin.3_metaWRAP_v1.1_MAG	uncultured Porphyromonas sp. SRR2034640_bin.3_metaWRAP_v1.1_MAG	g__Porphyromonas;s__	36	0	0	0	0	0	1
GCA_943912835.1_RxaearOaYr_bin.43.MAG	uncultured Porphyromonas sp. RxaearOaYr_bin.43.MAG	g__Porphyromonas;s__	37	0	1	0	0	0	1
GCA_000238215.1_ASM23821v1				0	0	0	0	1	1

## Sheet: Blast_hits
ASSEMBLY	Strain name	GTDB-TK classification	ANI95/MCL cluster	FimA	Mfa1	Hemagglutinin HagB	Gingipain Kgp	Gingipain A	Gingipain B	Peptidylarginine deiminase
GCA_000007585.1_ASM758v1	Porphyromonas gingivalis W83	g__Porphyromonas;s__Porphyromonas gingivalis	1	1	1	1	2	2	1	1
GCA_000010505.1_ASM1050v1	Porphyromonas gingivalis ATCC 33277	g__Porphyromonas;s__Porphyromonas gingivalis	1	1	1	1	2	2	1	1
GCA_000270225.1_ASM27022v1	Porphyromonas gingivalis TDC60	g__Porphyromonas;s__Porphyromonas gingivalis	1	1	1	1	2	2	1	1
GCA_000271945.1_PgingivalisW50v1.0	Porphyromonas gingivalis W50	g__Porphyromonas;s__Porphyromonas gingivalis	1	1	1	0	0	0	0	1
GCA_000380305.1_PgingivalisJCVISC001v1.0	Porphyromonas gingivalis JCVI SC001	g__Porphyromonas;s__Porphyromonas gingivalis	1	1	1	0	0	0	0	1
GCA_000467795.1_ASM46779v1	Porphyromonas gingivalis F0568	g__Porphyromonas;s__Porphyromonas gingivalis	1	1	1	0	0	0	0	1
GCA_000467815.1_ASM46781v1	Porphyromonas gingivalis F0569	g__Porphyromonas;s__Porphyromonas gingivalis	1	1	1	0	0	0	0	1
GCA_000467835.1_ASM46783v1	Porphyromonas gingivalis F0570	g__Porphyromonas;s__Porphyromonas gingivalis	1	1	1	0	0	0	0	1
GCA_000467955.1_ASM46795v1	Porphyromonas gingivalis F0185	g__Porphyromonas;s__Porphyromonas gingivalis	1	1	1	0	0	0	0	1
GCA_000467975.1_ASM46797v1	Porphyromonas gingivalis F0566	g__Porphyromonas;s__Porphyromonas gingivalis	1	1	1	0	0	0	0	1
GCA_000467995.1_ASM46799v1	Porphyromonas gingivalis W4087	g__Porphyromonas;s__Porphyromonas gingivalis	1	1	1	0	0	0	0	1
GCA_000503975.1_SJD2	Porphyromonas gingivalis SJD2	g__Porphyromonas;s__Porphyromonas gingivalis	1	1	1	0	0	0	0	1
GCA_000739415.1_ASM73941v1	Porphyromonas gingivalis HG66	g__Porphyromonas;s__Porphyromonas gingivalis	1	1	1	2	2	2	1	1
GCA_001263815.1_ASM126381v1	Porphyromonas gingivalis A7436	g__Porphyromonas;s__Porphyromonas gingivalis	1	1	1	1	2	2	1	1
GCA_001274615.1_ASM127461v1	Porphyromonas gingivalis AJW4	g__Porphyromonas;s__Porphyromonas gingivalis	1	1	1	1	2	2	1	1
GCA_001297745.1_ASM129774v1	Porphyromonas gingivalis Ando	g__Porphyromonas;s__Porphyromonas gingivalis	1	1	1	0	1	1	1	1
GCA_001314265.1_ASM131426v1	Porphyromonas gingivalis 381	g__Porphyromonas;s__Porphyromonas gingivalis	1	1	1	1	2	2	1	1
GCA_001444325.1_ASM144432v1	Porphyromonas gingivalis A7A1-28	g__Porphyromonas;s__Porphyromonas gingivalis	1	1	1	1	1	3	1	1
GCA_001553795.1_ASM155379v1	Porphyromonas gingivalis MP4-504	g__Porphyromonas;s__Porphyromonas gingivalis	1	1	1	0	0	1	1	1
GCA_002204455.1_ASM220445v1	Porphyromonas gingivalis KCOM 2797	g__Porphyromonas;s__Porphyromonas gingivalis	1	1	1	0	0	1	1	1
GCA_002206065.1_SJD5	Porphyromonas gingivalis SJD5	g__Porphyromonas;s__Porphyromonas gingivalis	1	1	1	0	0	0	0	1
GCA_002206085.1_SJD4	Porphyromonas gingivalis SJD4	g__Porphyromonas;s__Porphyromonas gingivalis	1	1	1	0	1	1	0	1
GCA_002206105.1_SJD11	Porphyromonas gingivalis SJD11	g__Porphyromonas;s__Porphyromonas gingivalis	1	1	1	0	0	0	0	1
GCA_002208045.1_SJD12	Porphyromonas gingivalis SJD12	g__Porphyromonas;s__Porphyromonas gingivalis	1	1	1	0	0	0	0	1
GCA_002529125.1_ASM252912v1	Porphyromonas gingivalis WW5127	g__Porphyromonas;s__Porphyromonas gingivalis	1	1	1	0	0	0	0	1
GCA_002529145.1_ASM252914v1	Porphyromonas gingivalis WW3039	g__Porphyromonas;s__Porphyromonas gingivalis	1	1	1	0	0	1	1	1
GCA_002529155.1_ASM252915v1	Porphyromonas gingivalis WW2903	g__Porphyromonas;s__Porphyromonas gingivalis	1	1	1	0	0	1	1	1
GCA_002529185.1_ASM252918v1	Porphyromonas gingivalis WW2866	g__Porphyromonas;s__Porphyromonas gingivalis	1	1	1	0	0	1	1	1
GCA_002529205.1_ASM252920v1	Porphyromonas gingivalis WW5019	g__Porphyromonas;s__Porphyromonas gingivalis	1	1	1	0	0	0	0	1
GCA_002529215.1_ASM252921v1	Porphyromonas gingivalis WW2881	g__Porphyromonas;s__Porphyromonas gingivalis	1	1	1	0	1	0	0	1
GCA_002529235.1_ASM252923v1	Porphyromonas gingivalis WW3040	g__Porphyromonas;s__Porphyromonas gingivalis	1	1	0	0	0	0	0	1
GCA_002529285.1_ASM252928v1	Porphyromonas gingivalis WW2931	g__Porphyromonas;s__Porphyromonas gingivalis	1	1	1	0	0	1	1	1
GCA_002529345.1_ASM252934v1	Porphyromonas gingivalis WW2952	g__Porphyromonas;s__Porphyromonas gingivalis	1	1	1	0	0	0	0	1
GCA_002529355.1_ASM252935v1	Porphyromonas gingivalis WW2885	g__Porphyromonas;s__Porphyromonas gingivalis	1	1	1	0	0	0	0	1
GCA_002529365.1_ASM252936v1	Porphyromonas gingivalis WW3102	g__Porphyromonas;s__Porphyromonas gingivalis	1	1	1	0	0	1	1	1
GCA_002529375.1_ASM252937v1	Porphyromonas gingivalis WW2842	g__Porphyromonas;s__Porphyromonas gingivalis	1	1	1	0	1	2	2	1
GCA_002529425.1_ASM252942v1	Porphyromonas gingivalis WW2096	g__Porphyromonas;s__Porphyromonas gingivalis	1	1	1	0	0	0	0	1
GCA_002753935.1_ASM275393v1	Porphyromonas gingivalis KCOM 3131	g__Porphyromonas;s__Porphyromonas gingivalis	1	1	1	1	2	2	1	1
GCA_002753955.1_ASM275395v1	Porphyromonas gingivalis KCOM 2799	g__Porphyromonas;s__Porphyromonas gingivalis	1	1	1	1	2	2	1	1
GCA_002753975.1_ASM275397v1	Porphyromonas gingivalis KCOM 2801	g__Porphyromonas;s__Porphyromonas gingivalis	1	1	1	0	3	2	1	1
GCA_002754015.1_ASM275401v1	Porphyromonas gingivalis KCOM 2802	g__Porphyromonas;s__Porphyromonas gingivalis	1	1	1	1	2	2	1	1
GCA_002754035.1_ASM275403v1	Porphyromonas gingivalis KCOM 2803	g__Porphyromonas;s__Porphyromonas gingivalis	1	1	1	1	2	1	1	1
GCA_002754055.1_ASM275405v1	Porphyromonas gingivalis KCOM 2804	g__Porphyromonas;s__Porphyromonas gingivalis	1	1	1	1	2	2	1	1
GCA_002754075.1_ASM275407v1	Porphyromonas gingivalis KCOM 2805	g__Porphyromonas;s__Porphyromonas gingivalis	1	1	1	1	2	2	1	1
GCA_002754095.1_ASM275409v1	Porphyromonas gingivalis KCOM 3001	g__Porphyromonas;s__Porphyromonas gingivalis	1	1	1	1	2	2	1	1
GCA_002754115.1_ASM275411v1	Porphyromonas gingivalis KCOM 2796	g__Porphyromonas;s__Porphyromonas gingivalis	1	1	1	0	3	2	1	1
GCA_002754135.1_ASM275413v1	Porphyromonas gingivalis KCOM 2798	g__Porphyromonas;s__Porphyromonas gingivalis	1	1	1	0	2	3	1	1
GCA_002754155.1_ASM275415v1	Porphyromonas gingivalis KCOM 2800	g__Porphyromonas;s__Porphyromonas gingivalis	1	1	1	1	2	2	1	1
GCA_002892555.1_ASM289255v1	Porphyromonas gingivalis TDC 60	g__Porphyromonas;s__Porphyromonas gingivalis	1	1	1	1	2	2	1	1
GCA_002892575.1_ASM289257v1	Porphyromonas gingivalis ATCC 33277	g__Porphyromonas;s__Porphyromonas gingivalis	1	1	1	1	2	2	1	1
GCA_002892595.1_ASM289259v1	Porphyromonas gingivalis W83	g__Porphyromonas;s__Porphyromonas gingivalis	1	1	1	1	2	2	1	1
GCA_003862255.1_ASM386225v1	Porphyromonas gingivalis 381OKJP	g__Porphyromonas;s__Porphyromonas gingivalis	1	1	1	0	0	1	1	1
GCA_004214925.1_ASM421492v1	Porphyromonas gingivalis H3	g__Porphyromonas;s__Porphyromonas gingivalis	1	1	1	0	0	0	0	1
GCA_004214945.1_ASM421494v1	Porphyromonas gingivalis CP3	g__Porphyromonas;s__Porphyromonas gingivalis	1	1	1	0	0	0	0	1
GCA_018141745.1_ASM1814174v1	Porphyromonas gingivalis LyG-2	g__Porphyromonas;s__Porphyromonas gingivalis	1	1	1	1	3	2	1	1
GCA_018141765.1_ASM1814176v1	Porphyromonas gingivalis LyG-1	g__Porphyromonas;s__Porphyromonas gingivalis	1	1	1	1	2	2	1	1
GCA_018141805.1_ASM1814180v1	Porphyromonas gingivalis GMU202011	g__Porphyromonas;s__Porphyromonas gingivalis	1	1	1	1	2	2	1	1
GCA_021406605.1_ASM2140660v1	Porphyromonas gingivalis JKG10	g__Porphyromonas;s__Porphyromonas gingivalis	1	1	1	0	0	0	0	1
GCA_021406625.1_ASM2140662v1	Porphyromonas gingivalis EM3	g__Porphyromonas;s__Porphyromonas gingivalis	1	1	1	0	0	0	0	1
GCA_021406645.1_ASM2140664v1	Porphyromonas gingivalis B158	g__Porphyromonas;s__Porphyromonas gingivalis	1	1	1	0	0	0	1	1
GCA_021406655.1_ASM2140665v1	Porphyromonas gingivalis JKG9	g__Porphyromonas;s__Porphyromonas gingivalis	1	1	1	0	0	0	1	1
GCA_021406685.1_ASM2140668v1	Porphyromonas gingivalis 1439	g__Porphyromonas;s__Porphyromonas gingivalis	1	1	1	0	0	0	1	1
GCA_021406705.1_ASM2140670v1	Porphyromonas gingivalis TV14	g__Porphyromonas;s__Porphyromonas gingivalis	1	1	1	0	0	0	0	1
GCA_021406725.1_ASM2140672v1	Porphyromonas gingivalis Kyudai-3	g__Porphyromonas;s__Porphyromonas gingivalis	1	1	1	0	0	0	1	1
GCA_021406735.1_ASM2140673v1	Porphyromonas gingivalis Kyudai-4	g__Porphyromonas;s__Porphyromonas gingivalis	1	1	1	0	0	0	0	1
GCA_021406745.1_ASM2140674v1	Porphyromonas gingivalis B42	g__Porphyromonas;s__Porphyromonas gingivalis	1	1	1	0	0	0	1	1
GCA_021406785.1_ASM2140678v1	Porphyromonas gingivalis 1436	g__Porphyromonas;s__Porphyromonas gingivalis	1	1	1	0	0	0	0	1
GCA_021406795.1_ASM2140679v1	Porphyromonas gingivalis D83T3	g__Porphyromonas;s__Porphyromonas gingivalis	1	1	1	0	0	0	0	1
GCA_021406845.1_ASM2140684v1	Porphyromonas gingivalis 222	g__Porphyromonas;s__Porphyromonas gingivalis	1	1	0	0	0	0	0	1
GCA_023822425.1_ASM2382242v1	Porphyromonas gingivalis W50	g__Porphyromonas;s__Porphyromonas gingivalis	1	1	1	1	2	2	1	1
GCA_023822445.1_ASM2382244v1	Porphyromonas gingivalis W50/BE1	g__Porphyromonas;s__Porphyromonas gingivalis	1	1	1	1	1	2	1	1
GCA_023822465.1_ASM2382246v1	Porphyromonas gingivalis W50/BR1	g__Porphyromonas;s__Porphyromonas gingivalis	1	1	1	0	2	2	1	1
GCA_900157215.1_Strain_3-3	Porphyromonas gingivalis 3_3	g__Porphyromonas;s__Porphyromonas gingivalis	1	1	1	0	2	2	1	1
GCA_900157225.1_7BTORR	Porphyromonas gingivalis 7BTORR	g__Porphyromonas;s__Porphyromonas gingivalis	1	1	1	1	2	2	1	1
GCA_900157235.1_YH522	Porphyromonas gingivalis SU60	g__Porphyromonas;s__Porphyromonas gingivalis	1	1	1	1	2	2	1	1
GCA_900157245.1_15-9	Porphyromonas gingivalis 15_9	g__Porphyromonas;s__Porphyromonas gingivalis	1	1	1	0	2	2	1	1
GCA_900157255.1_ATCC49417	Porphyromonas gingivalis ATCC 49417	g__Porphyromonas;s__Porphyromonas gingivalis	1	1	1	0	2	2	1	1
GCA_900157265.1_A7A1-28	Porphyromonas gingivalis A7A1_28	g__Porphyromonas;s__Porphyromonas gingivalis	1	1	1	1	2	2	1	1
GCA_900157275.1_84-3	Porphyromonas gingivalis 84_3	g__Porphyromonas;s__Porphyromonas gingivalis	1	1	1	0	2	2	1	1
GCA_900157285.1_13-1	Porphyromonas gingivalis 13_1	g__Porphyromonas;s__Porphyromonas gingivalis	1	1	1	0	2	2	1	1
GCA_900157295.1_11A	Porphyromonas gingivalis 11A	g__Porphyromonas;s__Porphyromonas gingivalis	1	1	1	1	2	2	1	1
GCA_900157325.1_3A1	Porphyromonas gingivalis 3A1	g__Porphyromonas;s__Porphyromonas gingivalis	1	1	1	0	2	2	1	1
GCA_900157345.1_AFR-5B1	Porphyromonas gingivalis AFR5B1	g__Porphyromonas;s__Porphyromonas gingivalis	1	1	1	1	2	1	1	1
GCA_905372065.1_SRR9217400-mag-bin.3	Porphyromonas gingivalis SRR9217400-mag-bin.3	g__Porphyromonas;s__Porphyromonas gingivalis	1	1	1	0	0	1	1	1
GCA_000292995.1_Psp279F0450v1.0	Porphyromonas sp. oral taxon 279 str. F0450	g__Porphyromonas;s__Porphyromonas pasteri	2	0	0	0	0	0	0	0
GCA_000700805.1_ASM70080v1	Porphyromonas sp. KLE 1280	g__Porphyromonas;s__Porphyromonas pasteri	2	0	0	0	0	0	0	0
GCA_001553165.1_ASM155316v1	Porphyromonadaceae bacterium KA00676	g__Porphyromonas;s__Porphyromonas pasteri	2	0	0	0	0	0	0	0
GCA_001553215.1_ASM155321v1	Porphyromonas somerae KA00683	g__Porphyromonas;s__Porphyromonas pasteri	2	0	0	0	0	0	0	0
GCA_014647755.1_ASM1464775v1	Porphyromonas pasteri JCM 30531	g__Porphyromonas;s__Porphyromonas pasteri	2	0	0	0	0	0	0	0
GCA_015262735.1_ASM1526273v1	Porphyromonas sp. JCVI_1_bin.6	g__Porphyromonas;s__Porphyromonas pasteri	2	0	0	0	0	0	0	0
GCA_015262745.1_ASM1526274v1	Porphyromonas sp. JCVI_12_bin.11	g__Porphyromonas;s__Porphyromonas pasteri	2	0	0	0	0	0	0	0
GCA_015262755.1_ASM1526275v1	Porphyromonas sp. JCVI_44_bin.21	g__Porphyromonas;s__Porphyromonas pasteri	2	0	0	0	0	0	0	0
GCA_015262795.1_ASM1526279v1	Porphyromonas sp. JCVI_48_bin.2	g__Porphyromonas;s__Porphyromonas pasteri	2	0	0	0	0	0	0	0
GCA_015262805.1_ASM1526280v1	Porphyromonas sp. JCVI_36_bin.1	g__Porphyromonas;s__Porphyromonas pasteri	2	0	0	0	0	0	0	0
GCA_015262835.1_ASM1526283v1	Porphyromonas sp. JCVI_26_bin.3	g__Porphyromonas;s__Porphyromonas pasteri	2	0	0	0	0	0	0	0
GCA_015262855.1_ASM1526285v1	Porphyromonas sp. JCVI_19_bin.1	g__Porphyromonas;s__Porphyromonas pasteri	2	0	0	0	0	0	0	0
GCA_015262895.1_ASM1526289v1	Porphyromonadaceae bacterium JCVI_4_bin.4	g__Porphyromonas;s__Porphyromonas pasteri	2	0	0	0	0	0	0	0
GCA_015262905.1_ASM1526290v1	Porphyromonadaceae bacterium JCVI_42_bin.10	g__Porphyromonas;s__Porphyromonas pasteri	2	0	0	0	0	0	0	0
GCA_015262915.1_ASM1526291v1	Porphyromonadaceae bacterium JCVI_41_bin.6	g__Porphyromonas;s__Porphyromonas pasteri	2	0	0	0	0	0	0	0
GCA_015262925.1_ASM1526292v1	Porphyromonadaceae bacterium JCVI_49_bin.7	g__Porphyromonas;s__Porphyromonas pasteri	2	0	0	0	0	0	0	0
GCA_015262975.1_ASM1526297v1	Porphyromonadaceae bacterium JCVI_38_bin.12	g__Porphyromonas;s__Porphyromonas pasteri	2	0	0	0	0	0	0	0
GCA_015262995.1_ASM1526299v1	Porphyromonadaceae bacterium JCVI_32_bin.53	g__Porphyromonas;s__Porphyromonas pasteri	2	0	0	0	0	0	0	0
GCA_015263005.1_ASM1526300v1	Porphyromonadaceae bacterium JCVI_34_bin.4	g__Porphyromonas;s__Porphyromonas pasteri	2	0	0	0	0	0	0	0
GCA_015263015.1_ASM1526301v1	Porphyromonadaceae bacterium JCVI_28_bin.3	g__Porphyromonas;s__Porphyromonas pasteri	2	0	0	0	0	0	0	0
GCA_015263045.1_ASM1526304v1	Porphyromonadaceae bacterium JCVI_37_bin.10	g__Porphyromonas;s__Porphyromonas pasteri	2	0	0	0	0	0	0	0
GCA_015263095.1_ASM1526309v1	Porphyromonadaceae bacterium JCVI_18_bin.8	g__Porphyromonas;s__Porphyromonas pasteri	2	0	0	0	0	0	0	0
GCA_015263105.1_ASM1526310v1	Porphyromonadaceae bacterium JCVI_17_bin.5	g__Porphyromonas;s__Porphyromonas pasteri	2	0	0	0	0	0	0	0
GCA_015263125.1_ASM1526312v1	Porphyromonadaceae bacterium JCVI_22A_bin.8	g__Porphyromonas;s__Porphyromonas pasteri	2	0	0	0	0	0	0	0
GCA_015263155.1_ASM1526315v1	Porphyromonadaceae bacterium JCVI_16_bin.10	g__Porphyromonas;s__Porphyromonas pasteri	2	0	0	0	0	0	0	0
GCA_015263215.1_ASM1526321v1	Porphyromonadaceae bacterium JCVI_11_bin.14	g__Porphyromonas;s__Porphyromonas pasteri	2	0	0	0	0	0	0	0
GCA_905371295.1_SRR6059110-mag-bin.5	Porphyromonas somerae SRR6059110-mag-bin.5	g__Porphyromonas;s__Porphyromonas pasteri	2	0	0	0	0	0	0	0
GCA_905372325.1_SRR9217406-mag-bin.1	Porphyromonas somerae SRR9217406-mag-bin.1	g__Porphyromonas;s__Porphyromonas pasteri	2	0	0	0	0	0	0	0
GCA_915069595.1_SRR2037088_bin.12_metaWRAP_v1.1_MAG	uncultured Porphyromonas sp. SRR2037088_bin.12_metaWRAP_v1.1_MAG	g__Porphyromonas;s__Porphyromonas pasteri	2	0	0	0	0	0	0	0
GCA_916048385.1_ERR2764975_bin.4_metaWRAP_v1.1_MAG	uncultured Porphyromonas sp. ERR2764975_bin.4_metaWRAP_v1.1_MAG	g__Porphyromonas;s__Porphyromonas pasteri	2	0	0	0	0	0	0	0
GCA_916439165.1_DRR214962_bin.24_metaWRAP_v1.1_MAG	uncultured Porphyromonas sp. DRR214962_bin.24_metaWRAP_v1.1_MAG	g__Porphyromonas;s__Porphyromonas pasteri	2	0	0	0	0	0	0	0
GCA_916720075.1_SRR15235654_bin.4_metaWRAP_v1.1_MAG	uncultured Porphyromonas sp. SRR15235654_bin.4_metaWRAP_v1.1_MAG	g__Porphyromonas;s__Porphyromonas pasteri	2	0	0	0	0	0	0	0
GCA_927910925.1_ERR3827219_bin.1_metaWRAP_v1.1_MAG	uncultured Porphyromonas sp. ERR3827219_bin.1_metaWRAP_v1.1_MAG	g__Porphyromonas;s__Porphyromonas pasteri	2	0	0	0	0	0	0	0
GCA_943169685.1_Porphyromonas_sp._bobii-EMRHCC_6C	Porphyromonas bobii EMRHCC_6C	g__Porphyromonas;s__Porphyromonas pasteri	2	0	0	0	0	0	0	0
GCA_000379925.1_ASM37992v1	Porphyromonas levii DSM 23370	g__Porphyromonas_A;s__Porphyromonas_A levii	3	1	2	0	0	0	0	0
GCA_004551505.1_ASM455150v1	Porphyromonas levii AF5678	g__Porphyromonas_A;s__Porphyromonas_A levii	3	1	1	0	0	0	0	0
GCA_004551515.1_ASM455151v1	Porphyromonas levii AF0918	g__Porphyromonas_A;s__Porphyromonas_A levii	3	1	1	0	0	0	0	0
GCA_018205535.1_ASM1820553v1	Porphyromonas levii DD11	g__Porphyromonas_A;s__Porphyromonas_A levii	3	0	0	0	0	0	0	0
GCA_018205715.1_ASM1820571v1	Porphyromonas levii DD15	g__Porphyromonas_A;s__Porphyromonas_A levii	3	0	0	0	0	0	0	0
GCA_018205765.1_ASM1820576v1	Porphyromonas levii DD18	g__Porphyromonas_A;s__Porphyromonas_A levii	3	0	0	0	0	0	0	0
GCA_018205865.1_ASM1820586v1	Porphyromonas levii DD21	g__Porphyromonas_A;s__Porphyromonas_A levii	3	0	1	0	0	0	0	0
GCA_018205875.1_ASM1820587v1	Porphyromonas levii DD20	g__Porphyromonas_A;s__Porphyromonas_A levii	3	0	1	0	0	0	0	0
GCA_018205955.1_ASM1820595v1	Porphyromonas levii DD23	g__Porphyromonas_A;s__Porphyromonas_A levii	3	0	1	0	0	0	0	0
GCA_018206055.1_ASM1820605v1	Porphyromonas levii DD24	g__Porphyromonas_A;s__Porphyromonas_A levii	3	0	1	0	0	0	0	0
GCA_018206105.1_ASM1820610v1	Porphyromonas levii DD27	g__Porphyromonas_A;s__Porphyromonas_A levii	3	0	1	0	0	0	0	0
GCA_018206195.1_ASM1820619v1	Porphyromonas levii DD30	g__Porphyromonas_A;s__Porphyromonas_A levii	3	0	1	0	0	0	0	0
GCA_018206455.1_ASM1820645v1	Porphyromonas levii DD38	g__Porphyromonas_A;s__Porphyromonas_A levii	3	0	2	0	0	0	0	0
GCA_018206615.1_ASM1820661v1	Porphyromonas levii DD39	g__Porphyromonas_A;s__Porphyromonas_A levii	3	0	1	0	0	0	0	0
GCA_018206715.1_ASM1820671v1	Porphyromonas levii DD44	g__Porphyromonas_A;s__Porphyromonas_A levii	3	0	2	0	0	0	0	0
GCA_018206835.1_ASM1820683v1	Porphyromonas levii DD48	g__Porphyromonas_A;s__Porphyromonas_A levii	3	0	1	0	0	0	0	0
GCA_018206845.1_ASM1820684v1	Porphyromonas levii DD47	g__Porphyromonas_A;s__Porphyromonas_A levii	3	1	2	0	0	0	0	0
GCA_018206875.1_ASM1820687v1	Porphyromonas levii DD49	g__Porphyromonas_A;s__Porphyromonas_A levii	3	0	1	0	0	0	0	0
GCA_018206925.1_ASM1820692v1	Porphyromonas levii DD50	g__Porphyromonas_A;s__Porphyromonas_A levii	3	0	1	0	0	0	0	0
GCA_018207015.1_ASM1820701v1	Porphyromonas levii DD51	g__Porphyromonas_A;s__Porphyromonas_A levii	3	0	2	0	0	0	0	0
GCA_000378065.1_ASM37806v1	Porphyromonas gulae DSM 15663	g__Porphyromonas;s__Porphyromonas gulae	4	1	2	0	0	1	1	2
GCA_000765945.1_ASM76594v1	Porphyromonas gulae COT-052 OH3856	g__Porphyromonas;s__Porphyromonas gulae	4	1	1	0	0	2	2	2
GCA_000765965.1_ASM76596v1	Porphyromonas sp. COT-052 OH4946	g__Porphyromonas;s__Porphyromonas gulae	4	1	0	0	0	2	2	2
GCA_000768765.1_ASM76876v1	Porphyromonas gulae COT-052 OH2179	g__Porphyromonas;s__Porphyromonas gulae	4	1	1	0	0	2	1	2
GCA_000768775.1_ASM76877v1	Porphyromonas gulae COT-052 OH3439	g__Porphyromonas;s__Porphyromonas gulae	4	1	1	0	0	1	1	2
GCA_000768785.1_ASM76878v1	Porphyromonas gulae COT-052 OH1451	g__Porphyromonas;s__Porphyromonas gulae	4	1	0	0	0	1	1	1
GCA_000768835.1_ASM76883v1	Porphyromonas gulae COT-052 OH4119	g__Porphyromonas;s__Porphyromonas gulae	4	1	1	0	0	2	2	2
GCA_000768915.1_ASM76891v1	Porphyromonas gulae COT-052 OH3471	g__Porphyromonas;s__Porphyromonas gulae	4	1	1	0	0	2	2	2
GCA_000769015.1_ASM76901v1	Porphyromonas gulae OH3161B	g__Porphyromonas;s__Porphyromonas gulae	4	1	1	0	0	2	2	2
GCA_000769095.1_ASM76909v1	Porphyromonas gulae COT-052 OH2857	g__Porphyromonas;s__Porphyromonas gulae	4	1	1	0	0	2	2	2
GCA_000769385.1_ASM76938v1	Porphyromonas gulae COT-052 OH1355	g__Porphyromonas;s__Porphyromonas gulae	4	1	0	0	0	2	2	2
GCA_000769475.1_ASM76947v1	Porphyromonas gulae COT-052 OH3498	g__Porphyromonas;s__Porphyromonas gulae	4	1	1	0	0	2	2	2
GCA_000971515.1_ASM97151v1	Porphyromonas gulae COT-052_OH2199	g__Porphyromonas;s__Porphyromonas gulae	4	1	2	0	0	1	1	1
GCA_943914445.1_DG17dxpEET_bin.16.MAG	Porphyromonas gulae DG17dxpEET_bin.16.MAG	g__Porphyromonas;s__Porphyromonas gulae	4	1	1	0	0	1	1	2
GCA_000379945.1_ASM37994v1	Porphyromonas macacae DSM 20710	g__Porphyromonas;s__Porphyromonas macacae	5	2	2	0	0	0	0	0
GCA_000614325.1_ASM61432v1	Porphyromonas macacae DSM 20710	g__Porphyromonas;s__Porphyromonas macacae	5	2	2	0	0	0	0	0
GCA_000614385.1_ASM61438v1	Porphyromonas macacae JCM 15984	g__Porphyromonas;s__Porphyromonas macacae	5	2	1	0	0	0	0	0
GCA_000769035.1_ASM76903v1	Porphyromonas macacae COT-192 OH2859	g__Porphyromonas;s__Porphyromonas macacae	5	2	1	0	0	0	0	0
GCA_000769055.1_ASM76905v1	Porphyromonas macacae COT-192 OH2631	g__Porphyromonas;s__Porphyromonas macacae	5	2	2	0	0	0	0	0
GCA_900454765.1_57530_F01	Porphyromonas macacae NCTC11632	g__Porphyromonas;s__Porphyromonas macacae	5	2	1	0	0	0	0	0
GCA_900454825.1_53550_G01	Porphyromonas macacae NCTC13100	g__Porphyromonas;s__Porphyromonas macacae	5	2	2	0	0	0	0	0
GCA_000614355.1_ASM61435v1	Porphyromonas cangingivalis JCM 15983	g__Porphyromonas_A;s__Porphyromonas_A cangingivalis	6	0	0	0	0	0	0	0
GCA_000766005.1_ASM76600v1	Porphyromonas cangingivalis COT-109 OH1379	g__Porphyromonas_A;s__Porphyromonas_A cangingivalis	6	0	0	0	0	0	0	0
GCA_000768995.1_ASM76899v1	Porphyromonas cangingivalis COT-109 OH1386	g__Porphyromonas_A;s__Porphyromonas_A cangingivalis	6	0	0	0	0	0	0	0
GCA_900167355.1_IMG-taxon_2585428082_annotated_assembly	Porphyromonas cangingivalis ATCC 700135	g__Porphyromonas_A;s__Porphyromonas_A cangingivalis	6	0	0	0	0	0	0	0
GCA_900454945.1_57948_F01	Porphyromonas cangingivalis NCTC12857	g__Porphyromonas_A;s__Porphyromonas_A cangingivalis	6	0	0	0	0	0	0	0
GCA_900638305.1_57043_C01	Porphyromonas cangingivalis NCTC12856	g__Porphyromonas_A;s__Porphyromonas_A cangingivalis	6	0	0	0	0	0	0	0
GCA_943913855.1_Ydo9MoivB7_bin.41.MAG	Porphyromonas cangingivalis Ydo9MoivB7_bin.41.MAG	g__Porphyromonas_A;s__Porphyromonas_A cangingivalis	6	0	0	0	0	0	0	0
GCA_000372405.1_ASM37240v1	Porphyromonas somerae DSM 23386	g__Porphyromonas_A;s__Porphyromonas_A somerae	7	0	0	0	0	0	0	0
GCA_000435035.1_MGS1061	Porphyromonas sp. CAG:1061	g__Porphyromonas_A;s__Porphyromonas_A somerae	7	0	0	0	0	0	0	0
GCA_001815465.1_ASM181546v1	Porphyromonas sp. HMSC077F02	g__Porphyromonas_A;s__Porphyromonas_A somerae	7	0	0	0	0	0	0	0
GCA_022845615.1_ASM2284561v1	Porphyromonas somerae CE91-St14	g__Porphyromonas_A;s__Porphyromonas_A somerae	7	0	0	0	0	0	0	0
GCA_900544745.1_UMGS713	uncultured Porphyromonas sp. UMGS713	g__Porphyromonas_A;s__Porphyromonas_A somerae	7	0	0	0	0	0	0	0
GCA_905187755.1_ERR414468-mag-bin.24	uncultured Porphyromonas sp. ERR414468-bin.24	g__Porphyromonas_A;s__Porphyromonas_A somerae	7	0	0	0	0	0	0	0
GCA_000509245.1_ASM50924v1	Porphyromonas crevioricanis JCM 15906	g__Porphyromonas;s__Porphyromonas crevioricanis	8	1	1	0	0	0	0	0
GCA_000509265.1_ASM50926v1	Porphyromonas crevioricanis JCM 13913	g__Porphyromonas;s__Porphyromonas crevioricanis	8	1	1	0	0	0	0	0
GCA_000768955.1_ASM76895v1	Porphyromonas crevioricanis COT-253 OH2125	g__Porphyromonas;s__Porphyromonas crevioricanis	8	1	1	0	0	0	0	0
GCA_000768975.1_ASM76897v1	Porphyromonas crevioricanis COT-253 OH1447	g__Porphyromonas;s__Porphyromonas crevioricanis	8	1	0	0	0	0	0	0
GCA_900167225.1_IMG-taxon_2585428092_annotated_assembly	Porphyromonas crevioricanis ATCC 55563	g__Porphyromonas;s__Porphyromonas crevioricanis	8	1	1	0	0	0	0	0
GCA_900476255.1_53750_A02	Porphyromonas crevioricanis NCTC12858	g__Porphyromonas;s__Porphyromonas crevioricanis	8	1	1	0	0	0	0	0
GCA_000174815.1_ASM17481v1	Porphyromonas endodontalis ATCC 35406	g__Porphyromonas;s__Porphyromonas endodontalis	9	1	0	0	0	0	0	0
GCA_020097375.1_ASM2009737v1	Porphyromonas endodontalis FDAARGOS_1506	g__Porphyromonas;s__Porphyromonas endodontalis	9	1	0	0	0	0	0	0
GCA_900454815.1_52278_C01	Porphyromonas endodontalis NCTC13058	g__Porphyromonas;s__Porphyromonas endodontalis	9	1	0	0	0	0	0	0
GCA_905372125.1_SRR9217394-mag-bin.3	Porphyromonas endodontalis SRR9217394-mag-bin.3	g__Porphyromonas;s__Porphyromonas endodontalis	9	1	1	0	0	0	0	0
GCA_000765975.1_ASM76597v1	Porphyromonas canoris COT-108 OH1224	g__Porphyromonas_A;s__Porphyromonas_A canoris	10	1	0	0	0	0	0	0
GCA_000768755.1_ASM76875v1	Porphyromonas sp. COT-108 OH1349	g__Porphyromonas_A;s__Porphyromonas_A canoris	10	1	0	0	0	0	0	0
GCA_000768895.1_ASM76889v1	Porphyromonas sp. COT-108 OH2963	g__Porphyromonas_A;s__Porphyromonas_A canoris	10	1	0	0	0	0	0	0
GCA_000769115.1_ASM76911v1	Porphyromonas canoris COT-108 OH2762	g__Porphyromonas_A;s__Porphyromonas_A canoris	10	1	0	0	0	0	0	0
GCA_000183605.2_ASM18360v1	Porphyromonas asaccharolytica PR426713P-I	g__Porphyromonas;s__Porphyromonas asaccharolytica	11	0	0	0	0	0	0	0
GCA_000212375.1_ASM21237v1	Porphyromonas asaccharolytica DSM 20707	g__Porphyromonas;s__Porphyromonas asaccharolytica	11	0	0	0	0	0	0	0
GCA_902406175.1_UHGG_MGYG-HGUT-04267	uncultured Porphyromonas sp. MGYG-HGUT-04267	g__Porphyromonas;s__Porphyromonas asaccharolytica	11	0	1	0	0	0	0	0
GCA_000467855.2_ASM46785v2	Porphyromonas sp. oral taxon 278 str. W7784	g__Porphyromonas;s__Porphyromonas sp000467855	12	0	0	0	0	0	0	0
GCA_905372685.1_SRR9217428-mag-bin.34	Porphyromonas sp. oral taxon 278 SRR9217428-mag-bin.34	g__Porphyromonas;s__Porphyromonas sp000467855	12	0	0	0	0	0	0	0
GCA_916048245.1_ERR2764965_bin.3_metaWRAP_v1.1_MAG	uncultured Porphyromonas sp. ERR2764965_bin.3_metaWRAP_v1.1_MAG	g__Porphyromonas;s__Porphyromonas sp000467855	12	0	0	0	0	0	0	0
GCA_014867075.1_ASM1486707v1	Porphyromonas sp. COPD073	g__Porphyromonas;s__Porphyromonas sp900546675	13	0	1	0	0	0	0	0
GCA_900759075.1_ERS608578_31	uncultured Porphyromonas sp. HGM05455	g__Porphyromonas;s__Porphyromonas sp900546675	13	0	1	0	0	0	0	0
GCA_905188135.1_ERR414468-mag-bin.35	uncultured Porphyromonas sp. ERR414468-bin.35	g__Porphyromonas;s__Porphyromonas sp900546675	13	0	0	0	0	0	0	0
GCA_015262715.1_ASM1526271v1	Porphyromonas sp. JCVI_44_bin.8	g__Porphyromonas;s__Porphyromonas sp003640335	14	0	0	0	0	0	0	0
GCA_905371415.1_SRR6059114-mag-bin.2	uncultured Porphyromonas sp. SRR6059114-mag-bin.2	g__Porphyromonas;s__Porphyromonas sp003640335	14	0	0	0	0	0	0	0
GCA_916720185.1_SRR15235664_bin.23_metaWRAP_v1.1_MAG	uncultured Porphyromonas sp. SRR15235664_bin.23_metaWRAP_v1.1_MAG	g__Porphyromonas;s__Porphyromonas sp003640335	14	0	0	0	0	0	0	0
GCA_016775255.1_ASM1677525v1	Porphyromonas sp. 10NH	g__Porphyromonas;s__Porphyromonas sp900539155	15	1	1	0	0	0	0	0
GCA_900539155.1_UMGS107	uncultured Porphyromonas sp. UMGS107	g__Porphyromonas;s__Porphyromonas sp900539155	15	1	0	0	0	0	0	0
GCA_900759085.1_ERS608578_77	uncultured Porphyromonas sp. HGM05458	g__Porphyromonas;s__Porphyromonas sp900539155	15	1	1	0	0	0	0	0
GCA_900539765.1_UMGS166	uncultured Porphyromonas sp. UMGS166	g__Porphyromonas;s__Porphyromonas sp900539765	16	1	1	0	0	0	0	0
GCA_900759295.1_ERS608590_2	uncultured Porphyromonas sp. HGM05460	g__Porphyromonas;s__Porphyromonas sp900539765	16	1	0	0	0	0	0	0
GCA_905205245.1_SRR7721865-mag-bin.14	uncultured Porphyromonas sp. SRR7721865-bin.14	g__Porphyromonas;s__Porphyromonas sp900539765	16	0	0	0	0	0	0	0
GCA_000318215.2_ASM31821v2	Porphyromonas catoniae F0037	g__Porphyromonas;s__Porphyromonas catoniae	17	0	0	0	0	0	0	0
GCA_000565015.1_PcatATCC51270v1.0	Porphyromonas catoniae ATCC 51270	g__Porphyromonas;s__Porphyromonas catoniae	17	0	0	0	0	0	0	0
GCA_000375645.1_ASM37564v1	Porphyromonas bennonis DSM 23058	g__Porphyromonas_A;s__Porphyromonas_A bennonis	18	0	0	0	0	0	0	0
GCA_900543265.1_UMGS547	uncultured Porphyromonas sp. UMGS547	g__Porphyromonas_A;s__Porphyromonas_A bennonis	18	0	0	0	0	0	0	0
GCA_000482365.1_ASM48236v1	Porphyromonas uenonis DSM 23387	g__Porphyromonas;s__Porphyromonas uenonis	19	1	2	0	0	0	0	0
GCA_000613705.1_ASM61370v1	Porphyromonas uenonis DSM 23387	g__Porphyromonas;s__Porphyromonas uenonis	19	1	2	0	0	0	0	0
GCA_000614585.1_ASM61458v1	Porphyromonas gingivicanis JCM 15907	g__Porphyromonas;s__Porphyromonas gingivicanis	20	0	1	0	0	0	0	0
GCA_000769135.1_ASM76913v1	Porphyromonas gingivicanis COT-022 OH1391	g__Porphyromonas;s__Porphyromonas gingivicanis	20	0	2	0	0	0	0	0
GCA_000768935.1_ASM76893v1	Porphyromonas sp. COT-290 OH860	g__Porphyromonas;s__Porphyromonas sp000769075	21	0	0	0	0	0	0	0
GCA_000769075.1_ASM76907v1	Porphyromonas sp. COT-290 OH3588	g__Porphyromonas;s__Porphyromonas sp000769075	21	0	0	0	0	0	0	0
GCA_001808555.1_ASM180855v1	Porphyromonas sp. HMSC065F10	g__Porphyromonas_A;s__Porphyromonas_A sp001808555	22	0	0	0	0	0	0	0
GCA_943912455.1_IWeZ9d6I9V_bin.2.MAG	uncultured Porphyromonas sp. IWeZ9d6I9V_bin.2.MAG	g__Porphyromonas_A;s__Porphyromonas_A sp001808555	22	0	0	0	0	0	0	0
GCA_014206885.1_ASM1420688v1	Porphyromonas circumdentaria DSM 103022	g__Porphyromonas;s__Porphyromonas circumdentaria	23	0	1	0	0	0	0	0
GCA_900167105.1_IMG-taxon_2582581320_annotated_assembly	Porphyromonas circumdentaria ATCC 51356	g__Porphyromonas;s__Porphyromonas circumdentaria	23	0	1	0	0	0	0	0
GCA_900538385.1_UMGS18	uncultured Porphyromonas sp. UMGS18	g__Porphyromonas;s__Porphyromonas sp900538385	24	1	1	0	0	0	0	0
GCA_900761795.1_SRS098717_21	uncultured Porphyromonas sp. HGM05456	g__Porphyromonas;s__Porphyromonas sp900538385	24	1	1	0	0	0	0	0
GCA_900541275.1_UMGS338	uncultured Porphyromonas sp. UMGS338	g__Porphyromonas_A;s__Porphyromonas_A sp900541275	25	0	0	0	0	0	0	0
GCA_943914045.1_DrQACnSeKA_bin.1.MAG	uncultured Porphyromonas sp. DrQACnSeKA_bin.1.MAG	g__Porphyromonas_A;s__Porphyromonas_A sp900541275	25	0	0	0	0	0	0	0
GCA_000174775.1_ASM17477v1	Porphyromonas uenonis 60-3	g__Porphyromonas;s__Porphyromonas uenonis_A	26	1	1	0	0	0	0	0
GCA_000768875.1_ASM76887v1	Porphyromonas sp. COT-239 OH1446	g__Porphyromonas;s__Porphyromonas sp000768875	28	0	0	0	0	0	0	0
GCA_003096695.1_ASM309669v1	Porphyromonas loveana DSM 28520	g__Porphyromonas;s__Porphyromonas loveana	29	1	1	0	0	0	0	1
GCA_018127745.1_ASM1812774v1	Porphyromonas sp. oral taxon 275 W7780	g__Porphyromonas;s__Porphyromonas sp018127745	30	0	0	0	0	0	0	0
GCA_022772085.1_ASM2277208v1	Porphyromonas sp. SUG530	g__Porphyromonas;s__	31	0	2	0	0	0	0	0
GCA_900120395.1_PRJEB18035	Porphyromonadaceae bacterium FC4	g__Porphyromonas_A;s__Porphyromonas_A sp900120395	32	0	0	0	0	0	0	0
GCA_900757995.1_ERS537409_6	uncultured Porphyromonas sp. HGM05459	g__Porphyromonas;s__Porphyromonas sp900548415	33	1	1	0	0	0	0	0
GCA_905372525.1_SRR9217423-mag-bin.10	uncultured Porphyromonas sp. SRR9217423-mag-bin.10	g__Porphyromonas;s__Porphyromonas sp905372525	34	0	0	0	0	0	0	0
GCA_905372565.1_SRR9217423-mag-bin.17	uncultured Porphyromonas sp. SRR9217423-mag-bin.17	g__Porphyromonas;s__Porphyromonas sp905372565	35	0	0	0	0	0	0	0
GCA_915070105.1_SRR2034640_bin.3_metaWRAP_v1.1_MAG	uncultured Porphyromonas sp. SRR2034640_bin.3_metaWRAP_v1.1_MAG	g__Porphyromonas;s__	36	0	0	0	0	0	0	0
GCA_943912835.1_RxaearOaYr_bin.43.MAG	uncultured Porphyromonas sp. RxaearOaYr_bin.43.MAG	g__Porphyromonas;s__	37	0	0	0	0	0	0	0
GCA_000238215.1_ASM23821v1				0	0	0	0	0	0	0
